# Supplementary material for: Spatiotemporal dynamics reveal high turnover and contrasting assembly processes in fungal communities across contiguous habitats of tropical forests
Source: Environ Microbiome. 2025 Feb 15;20:23. doi: 10.1186/s40793-025-00683-9 (PMC11830174; doi:10.1186/s40793-025-00683-9)
Supplement: Supplementary file 2 — Supplementary Material 2 [file 40793_2025_683_MOESM2_ESM.xlsx]

## Sheet: TableS1
Supplementary Table 1. Sampling information
SampleID	SampleName	Tree	Latitude	Longitude	Batch	Altitude	Part	Location	Season	CollectionDate	Host tree species	Sequencing by	Biosample accession
KG0101	SPA0291.leaf.(1)	SPA0291	24.091	121.177	NantouSpring	2045.29	Leaf	Nantou_MeiFong	NantouSpring	4.18.2022	Quercus stenophylloides	separated	SAMN43490750
KG0102	SPA0432.leaf.(1)	SPA0432	24.1117	121.214	NantouSpring	2536.2	Leaf	Nantou_21k	NantouSpring	4.19.2022	Quercus stenophylloides	separated	SAMN43490751
KG0103	SPA0444.leaf.(1)	SPA0444	23.9945	121.012	PuliSpring	623.21	Leaf	Nantou_PuLi	PuliSpring	4.19.2022	Lithocarpus hancei	separated	SAMN43490752
KG0104	SPA0448.leaf.(1)	SPA0448	23.9964	121.013	PuliSpring	775.051	Leaf	Nantou_PuLi	PuliSpring	4.19.2022	Lithocarpus glaber	separated	SAMN43490753
KG0105	SPA0291.litter.(1)	SPA0291	24.091	121.177	NantouSpring	2045.29	Litter	Nantou_MeiFong	NantouSpring	4.18.2022	Quercus stenophylloides	separated	SAMN43490754
KG0106	SPA0432.litter.(1)	SPA0432	24.1117	121.214	NantouSpring	2536.2	Litter	Nantou_21k	NantouSpring	4.19.2022	Quercus stenophylloides	separated	SAMN43490755
KG0107	SPA0442.litter.(1)	SPA0442	23.9902	121.016	PuliSpring	572.789	Litter	Nantou_PuLi	PuliSpring	4.19.2022	Quercus glauca	separated	SAMN43490756
KG0108	SPA0448.litter.(1)	SPA0448	23.9964	121.013	PuliSpring	775.051	Litter	Nantou_PuLi	PuliSpring	4.19.2022	Lithocarpus glaber	separated	SAMN43490757
KG0109	SPA0425.leaf.(1)	SPA0425	24.0996	121.181	NantouSpring	2159.16	Leaf	Nantou_RueiYan	NantouSpring	4.18.2022	Quercus morii	separated	SAMN43490758
KG0110	SPA0432.leaf.(2)	SPA0432	24.1117	121.214	NantouSpring	2536.2	Leaf	Nantou_21k	NantouSpring	4.19.2022	Quercus stenophylloides	separated	SAMN43490759
KG0111	SPA0444.leaf.(2)	SPA0444	23.9945	121.012	PuliSpring	623.21	Leaf	Nantou_PuLi	PuliSpring	4.19.2022	Lithocarpus hancei	separated	SAMN43490760
KG0112	SPA0448.leaf.(2)	SPA0448	23.9964	121.013	PuliSpring	775.051	Leaf	Nantou_PuLi	PuliSpring	4.19.2022	Lithocarpus glaber	separated	SAMN43490761
KG0113	SPA0291.litter.(2)	SPA0291	24.091	121.177	NantouSpring	2045.29	Litter	Nantou_MeiFong	NantouSpring	4.18.2022	Quercus stenophylloides	separated	SAMN43490762
KG0114	SPA0447.litter.(2)	SPA0447	23.9963	121.013	PuliSpring	779.862	Litter	Nantou_PuLi	PuliSpring	4.19.2022	Lithocarpus glaber	separated	SAMN43490763
KG0115	SPA0444.litter.(2)	SPA0444	23.9945	121.012	PuliSpring	623.21	Litter	Nantou_PuLi	PuliSpring	4.19.2022	Lithocarpus hancei	separated	SAMN43490764
KG0116	SPA0448.litter.(2)	SPA0448	23.9964	121.013	PuliSpring	775.051	Litter	Nantou_PuLi	PuliSpring	4.19.2022	Lithocarpus glaber	separated	SAMN43490765
KG0117	SPA0425.leaf.(2)	SPA0425	24.0996	121.181	NantouSpring	2159.16	Leaf	Nantou_RueiYan	NantouSpring	4.18.2022	Quercus morii	separated	SAMN43490766
KG0118	SPA0432.leaf.(3)	SPA0432	24.1117	121.214	NantouSpring	2536.2	Leaf	Nantou_21k	NantouSpring	4.19.2022	Quercus stenophylloides	separated	SAMN43490767
KG0119	SPA0444.leaf.(3)	SPA0444	23.9945	121.012	PuliSpring	623.21	Leaf	Nantou_PuLi	PuliSpring	4.19.2022	Lithocarpus hancei	separated	SAMN43490768
KG0120	SPA0448.leaf.(3)	SPA0448	23.9964	121.013	PuliSpring	775.051	Leaf	Nantou_PuLi	PuliSpring	4.19.2022	Lithocarpus glaber	separated	SAMN43490769
KG0121	SPA0291.litter.(3)	SPA0291	24.091	121.177	NantouSpring	2045.29	Litter	Nantou_MeiFong	NantouSpring	4.18.2022	Quercus stenophylloides	separated	SAMN43490770
KG0122	SPA0443.litter.(3)	SPA0443	23.9935	121.013	PuliSpring	584.042	Litter	Nantou_PuLi	PuliSpring	4.19.2022	Lithocarpus hancei	separated	SAMN43490771
KG0123	SPA0444.litter.(3)	SPA0444	23.9945	121.012	PuliSpring	623.21	Litter	Nantou_PuLi	PuliSpring	4.19.2022	Lithocarpus hancei	separated	SAMN43490772
KG0124	SPA0448.litter.(3)	SPA0448	23.9964	121.013	PuliSpring	775.051	Litter	Nantou_PuLi	PuliSpring	4.19.2022	Lithocarpus glaber	separated	SAMN43490773
KG0125	SPA0425.leaf.(3)	SPA0425	24.0996	121.181	NantouSpring	2159.16	Leaf	Nantou_RueiYan	NantouSpring	4.18.2022	Quercus morii	separated	SAMN43490774
KG0126	SPA0441.leaf.(1)	SPA0441	23.9901	121.016	PuliSpring	593.127	Leaf	Nantou_PuLi	PuliSpring	4.19.2022	Quercus glauca	separated	SAMN43490775
KG0127	SPA0445.leaf.(1)	SPA0445	23.9965	121.01	PuliSpring	746.667	Leaf	Nantou_PuLi	PuliSpring	4.19.2022	Lithocarpus hancei	separated	SAMN43490776
KG0128	SPA0449.leaf.(1)	SPA0449	23.9965	121.013	PuliSpring	774.686	Leaf	Nantou_PuLi	PuliSpring	4.19.2022	Castanopsis fargesii	separated	SAMN43490777
KG0129	SPA0423.litter.(1)	SPA0423	24.0972	121.181	NantouSpring	2170.4	Litter	Nantou_RueiYan	NantouSpring	4.18.2022	Quercus stenophylloides	separated	SAMN43490778
KG0130	SPA0447.litter.(3)	SPA0447	23.9963	121.013	PuliSpring	779.862	Litter	Nantou_PuLi	PuliSpring	4.19.2022	Lithocarpus glaber	separated	SAMN43490779
KG0131	SPA0445.litter.(1)	SPA0445	23.9965	121.01	PuliSpring	746.667	Litter	Nantou_PuLi	PuliSpring	4.19.2022	Lithocarpus hancei	separated	SAMN43490780
KG0132	SPA0449.litter.(1)	SPA0449	23.9965	121.013	PuliSpring	774.686	Litter	Nantou_PuLi	PuliSpring	4.19.2022	Castanopsis fargesii	separated	SAMN43490781
KG0133	SPA0291.leaf.(2)	SPA0291	24.091	121.177	NantouSpring	2045.29	Leaf	Nantou_MeiFong	NantouSpring	4.18.2022	Quercus stenophylloides	separated	SAMN43490782
KG0134	SPA0441.leaf.(2)	SPA0441	23.9901	121.016	PuliSpring	593.127	Leaf	Nantou_PuLi	PuliSpring	4.19.2022	Quercus glauca	separated	SAMN43490783
KG0135	SPA0445.leaf.(2)	SPA0445	23.9965	121.01	PuliSpring	746.667	Leaf	Nantou_PuLi	PuliSpring	4.19.2022	Lithocarpus hancei	separated	SAMN43490784
KG0136	SPA0449.leaf.(2)	SPA0449	23.9965	121.013	PuliSpring	774.686	Leaf	Nantou_PuLi	PuliSpring	4.19.2022	Castanopsis fargesii	separated	SAMN43490785
KG0137	SPA0423.litter.(2)	SPA0423	24.0972	121.181	NantouSpring	2170.4	Litter	Nantou_RueiYan	NantouSpring	4.18.2022	Quercus stenophylloides	separated	SAMN43490786
KG0138	SPA0432.litter.(2)	SPA0432	24.1117	121.214	NantouSpring	2536.2	Litter	Nantou_21k	NantouSpring	4.19.2022	Quercus stenophylloides	separated	SAMN43490787
KG0139	SPA0445.litter.(2)	SPA0445	23.9965	121.01	PuliSpring	746.667	Litter	Nantou_PuLi	PuliSpring	4.19.2022	Lithocarpus hancei	separated	SAMN43490788
KG0140	SPA0449.litter.(2)	SPA0449	23.9965	121.013	PuliSpring	774.686	Litter	Nantou_PuLi	PuliSpring	4.19.2022	Castanopsis fargesii	separated	SAMN43490789
KG0141	SPA0291.leaf.(3)	SPA0291	24.091	121.177	NantouSpring	2045.29	Leaf	Nantou_MeiFong	NantouSpring	4.18.2022	Quercus stenophylloides	separated	SAMN43490790
KG0142	SPA0441.leaf.(3)	SPA0441	23.9901	121.016	PuliSpring	593.127	Leaf	Nantou_PuLi	PuliSpring	4.19.2022	Quercus glauca	separated	SAMN43490791
KG0143	SPA0445.leaf.(3)	SPA0445	23.9965	121.01	PuliSpring	746.667	Leaf	Nantou_PuLi	PuliSpring	4.19.2022	Lithocarpus hancei	separated	SAMN43490792
KG0144	SPA0449.leaf.(3)	SPA0449	23.9965	121.013	PuliSpring	774.686	Leaf	Nantou_PuLi	PuliSpring	4.19.2022	Castanopsis fargesii	separated	SAMN43490793
KG0145	SPA0423.litter.(3)	SPA0423	24.0972	121.181	NantouSpring	2170.4	Litter	Nantou_RueiYan	NantouSpring	4.18.2022	Quercus stenophylloides	separated	SAMN43490794
KG0146	SPA0432.litter.(3)	SPA0432	24.1117	121.214	NantouSpring	2536.2	Litter	Nantou_21k	NantouSpring	4.19.2022	Quercus stenophylloides	separated	SAMN43490795
KG0147	SPA0445.litter.(3)	SPA0445	23.9965	121.01	PuliSpring	746.667	Litter	Nantou_PuLi	PuliSpring	4.19.2022	Lithocarpus hancei	separated	SAMN43490796
KG0148	SPA0449.litter.(3)	SPA0449	23.9965	121.013	PuliSpring	774.686	Litter	Nantou_PuLi	PuliSpring	4.19.2022	Castanopsis fargesii	separated	SAMN43490797
KG0149	SPA0423.leaf.(1)	SPA0423	24.0972	121.181	NantouSpring	2170.4	Leaf	Nantou_RueiYan	NantouSpring	4.18.2022	Quercus stenophylloides	separated	SAMN43490798
KG0150	SPA0442.leaf.(1)	SPA0442	23.9902	121.016	PuliSpring	572.789	Leaf	Nantou_PuLi	PuliSpring	4.19.2022	Quercus glauca	separated	SAMN43490799
KG0151	SPA0446.leaf.(1)	SPA0446	23.9965	121.011	PuliSpring	757.398	Leaf	Nantou_PuLi	PuliSpring	4.19.2022	Quercus glauca	separated	SAMN43490800
KG0152	SPA0281.leaf	SPA0281	24.0913	121.176	NantouSpring	2053.63	Leaf	Nantou_MeiFong	NantouSpring	4.18.2022	Quercus stenophylloides	merged	SAMN43490801
KG0153	SPA0424.litter.(1)	SPA0424	24.0971	121.181	NantouSpring	2169.72	Litter	Nantou_RueiYan	NantouSpring	4.18.2022	Quercus morii	separated	SAMN43490802
KG0154	SPA0441.litter.(1)	SPA0441	23.9901	121.016	PuliSpring	593.127	Litter	Nantou_PuLi	PuliSpring	4.19.2022	Quercus glauca	separated	SAMN43490803
KG0155	SPA0446.litter.(1)	SPA0446	23.9965	121.011	PuliSpring	757.398	Litter	Nantou_PuLi	PuliSpring	4.19.2022	Quercus glauca	separated	SAMN43490804
KG0156	SPA0429.litter	SPA0429	24.1129	121.215	NantouSpring	2548.8	Litter	Nantou_RenAi	NantouSpring	4.19.2022	Quercus stenophylloides	merged	SAMN43490805
KG0157	SPA0423.leaf.(2)	SPA0423	24.0972	121.181	NantouSpring	2170.4	Leaf	Nantou_RueiYan	NantouSpring	4.18.2022	Quercus stenophylloides	separated	SAMN43490806
KG0158	SPA0442.leaf.(2)	SPA0442	23.9902	121.016	PuliSpring	572.789	Leaf	Nantou_PuLi	PuliSpring	4.19.2022	Quercus glauca	separated	SAMN43490807
KG0159	SPA0446.leaf.(2)	SPA0446	23.9965	121.011	PuliSpring	757.398	Leaf	Nantou_PuLi	PuliSpring	4.19.2022	Quercus glauca	separated	SAMN43490808
KG0160	SPA0428.leaf	SPA0428	24.1129	121.215	NantouSpring	2547.58	Leaf	Nantou_RenAi	NantouSpring	4.19.2022	Quercus stenophylloides	merged	SAMN43490809
KG0161	SPA0424.litter.(2)	SPA0424	24.0971	121.181	NantouSpring	2169.72	Litter	Nantou_RueiYan	NantouSpring	4.18.2022	Quercus morii	separated	SAMN43490810
KG0162	SPA0441.litter.(2)	SPA0441	23.9901	121.016	PuliSpring	593.127	Litter	Nantou_PuLi	PuliSpring	4.19.2022	Quercus glauca	separated	SAMN43490811
KG0163	SPA0446.litter.(2)	SPA0446	23.9965	121.011	PuliSpring	757.398	Litter	Nantou_PuLi	PuliSpring	4.19.2022	Quercus glauca	separated	SAMN43490812
KG0164	SPA0440.litter	SPA0440	24.1115	121.214	NantouSpring	2536.84	Litter	Nantou_21k	NantouSpring	4.19.2022	Quercus stenophylloides	merged	SAMN43490813
KG0165	SPA0423.leaf.(3)	SPA0423	24.0972	121.181	NantouSpring	2170.4	Leaf	Nantou_RueiYan	NantouSpring	4.18.2022	Quercus stenophylloides	separated	SAMN43490814
KG0166	SPA0442.leaf.(3)	SPA0442	23.9902	121.016	PuliSpring	572.789	Leaf	Nantou_PuLi	PuliSpring	4.19.2022	Quercus glauca	separated	SAMN43490815
KG0167	SPA0446.leaf.(3)	SPA0446	23.9965	121.011	PuliSpring	757.398	Leaf	Nantou_PuLi	PuliSpring	4.19.2022	Quercus glauca	separated	SAMN43490816
KG0168	SPA0429.leaf	SPA0429	24.1129	121.215	NantouSpring	2548.8	Leaf	Nantou_RenAi	NantouSpring	4.19.2022	Quercus stenophylloides	merged	SAMN43490817
KG0169	SPA0424.litter.(3)	SPA0424	24.0971	121.181	NantouSpring	2169.72	Litter	Nantou_RueiYan	NantouSpring	4.18.2022	Quercus morii	separated	SAMN43490818
KG0170	SPA0441.litter.(3)	SPA0441	23.9901	121.016	PuliSpring	593.127	Litter	Nantou_PuLi	PuliSpring	4.19.2022	Quercus glauca	separated	SAMN43490819
KG0171	SPA0446.litter.(3)	SPA0446	23.9965	121.011	PuliSpring	757.398	Litter	Nantou_PuLi	PuliSpring	4.19.2022	Quercus glauca	separated	SAMN43490820
KG0172	preprocessing(1)	NA	NA	NA	NA	NA	Negative control	NA	NantouSpring	NA	NA	NA	SAMN43490821
KG0173	SPA0424.leaf.(1)	SPA0424	24.0971	121.181	NantouSpring	2169.72	Leaf	Nantou_RueiYan	NantouSpring	4.18.2022	Quercus morii	separated	SAMN43490822
KG0174	SPA0443.leaf.(1)	SPA0443	23.9935	121.013	PuliSpring	584.042	Leaf	Nantou_PuLi	PuliSpring	4.19.2022	Lithocarpus hancei	separated	SAMN43490823
KG0175	SPA0447.leaf.(1)	SPA0447	23.9963	121.013	PuliSpring	779.862	Leaf	Nantou_PuLi	PuliSpring	4.19.2022	Lithocarpus glaber	separated	SAMN43490824
KG0176	SPA0440.leaf	SPA0440	24.1115	121.214	NantouSpring	2536.84	Leaf	Nantou_21k	NantouSpring	4.19.2022	Quercus stenophylloides	merged	SAMN43490825
KG0177	SPA0425.litter.(1)	SPA0425	24.0996	121.181	NantouSpring	2159.16	Litter	Nantou_RueiYan	NantouSpring	4.18.2022	Quercus morii	separated	SAMN43490826
KG0178	SPA0443.litter.(1)	SPA0443	23.9935	121.013	PuliSpring	584.042	Litter	Nantou_PuLi	PuliSpring	4.19.2022	Lithocarpus hancei	separated	SAMN43490827
KG0179	SPA0442.litter.(2)	SPA0442	23.9902	121.016	PuliSpring	572.789	Litter	Nantou_PuLi	PuliSpring	4.19.2022	Quercus glauca	separated	SAMN43490828
KG0180	Pseudomonas sp.	NA	NA	NA	NA	NA	Negative control	NA	NantouSpring	NA	NA	NA	SAMN43490829
KG0181	SPA0424.leaf.(2)	SPA0424	24.0971	121.181	NantouSpring	2169.72	Leaf	Nantou_RueiYan	NantouSpring	4.18.2022	Quercus morii	separated	SAMN43490830
KG0182	SPA0443.leaf.(2)	SPA0443	23.9935	121.013	PuliSpring	584.042	Leaf	Nantou_PuLi	PuliSpring	4.19.2022	Lithocarpus hancei	separated	SAMN43490831
KG0183	SPA0447.leaf.(2)	SPA0447	23.9963	121.013	PuliSpring	779.862	Leaf	Nantou_PuLi	PuliSpring	4.19.2022	Lithocarpus glaber	separated	SAMN43490832
KG0184	SPA0281.litter	SPA0281	24.0913	121.176	NantouSpring	2053.63	Litter	Nantou_MeiFong	NantouSpring	4.18.2022	Quercus stenophylloides	merged	SAMN43490833
KG0185	SPA0425.litter.(2)	SPA0425	24.0996	121.181	NantouSpring	2159.16	Litter	Nantou_RueiYan	NantouSpring	4.18.2022	Quercus morii	separated	SAMN43490834
KG0186	SPA0447.litter.(1)	SPA0447	23.9963	121.013	PuliSpring	779.862	Litter	Nantou_PuLi	PuliSpring	4.19.2022	Lithocarpus glaber	separated	SAMN43490835
KG0187	SPA0442.litter.(3)	SPA0442	23.9902	121.016	PuliSpring	572.789	Litter	Nantou_PuLi	PuliSpring	4.19.2022	Quercus glauca	separated	SAMN43490836
KG0188	EB	NA	NA	NA	NA	NA	Negative control	NA	NantouSpring	NA	NA	NA	SAMN43490837
KG0189	SPA0424.leaf.(3)	SPA0424	24.0971	121.181	NantouSpring	2169.72	Leaf	Nantou_RueiYan	NantouSpring	4.18.2022	Quercus morii	separated	SAMN43490838
KG0190	SPA0443.leaf.(3)	SPA0443	23.9935	121.013	PuliSpring	584.042	Leaf	Nantou_PuLi	PuliSpring	4.19.2022	Lithocarpus hancei	separated	SAMN43490839
KG0191	SPA0447.leaf.(3)	SPA0447	23.9963	121.013	PuliSpring	779.862	Leaf	Nantou_PuLi	PuliSpring	4.19.2022	Lithocarpus glaber	separated	SAMN43490840
KG0192	SPA0428.litter	SPA0428	24.1129	121.215	NantouSpring	2547.58	Litter	Nantou_RenAi	NantouSpring	4.19.2022	Quercus stenophylloides	merged	SAMN43490841
KG0193	SPA0425.litter.(3)	SPA0425	24.0996	121.181	NantouSpring	2159.16	Litter	Nantou_RueiYan	NantouSpring	4.18.2022	Quercus morii	separated	SAMN43490842
KG0194	SPA0443.litter.(2)	SPA0443	23.9935	121.013	PuliSpring	584.042	Litter	Nantou_PuLi	PuliSpring	4.19.2022	Lithocarpus hancei	separated	SAMN43490843
KG0195	SPA0444.litter.(1)	SPA0444	23.9945	121.012	PuliSpring	623.21	Litter	Nantou_PuLi	PuliSpring	4.19.2022	Lithocarpus hancei	separated	SAMN43490844
KG0196	P.noxius	NA	NA	NA	NA	NA	Positive control	NA	NantouSpring	NA	NA	NA	SAMN43490845
KG0201	SPA0291.twig.(1)	SPA0291	24.091	121.177	NantouSpring	2045.29	Twig	Nantou_MeiFong	NantouSpring	4.18.2022	Quercus stenophylloides	separated	SAMN43490846
KG0202	SPA0432.twig.(1)	SPA0432	24.1117	121.214	NantouSpring	2536.2	Twig	Nantou_21k	NantouSpring	4.19.2022	Quercus stenophylloides	separated	SAMN43490847
KG0203	SPA0444.twig.(1)	SPA0444	23.9945	121.012	PuliSpring	623.21	Twig	Nantou_PuLi	PuliSpring	4.19.2022	Lithocarpus hancei	separated	SAMN43490848
KG0204	SPA0448.twig.(1)	SPA0448	23.9964	121.013	PuliSpring	775.051	Twig	Nantou_PuLi	PuliSpring	4.19.2022	Lithocarpus glaber	separated	SAMN43490849
KG0205	SPA0291.soil.(1)	SPA0291	24.091	121.177	NantouSpring	2045.29	Soil	Nantou_MeiFong	NantouSpring	4.18.2022	Quercus stenophylloides	separated	SAMN43490850
KG0206	SPA0432.soil.(1)	SPA0432	24.1117	121.214	NantouSpring	2536.2	Soil	Nantou_21k	NantouSpring	4.19.2022	Quercus stenophylloides	separated	SAMN43490851
KG0207	SPA0444.soil.(1)	SPA0444	23.9945	121.012	PuliSpring	623.21	Soil	Nantou_PuLi	PuliSpring	4.19.2022	Lithocarpus hancei	separated	SAMN43490852
KG0208	SPA0448.soil.(1)	SPA0448	23.9964	121.013	PuliSpring	775.051	Soil	Nantou_PuLi	PuliSpring	4.19.2022	Lithocarpus glaber	separated	SAMN43490853
KG0209	SPA0291.twig.(2)	SPA0291	24.091	121.177	NantouSpring	2045.29	Twig	Nantou_MeiFong	NantouSpring	4.18.2022	Quercus stenophylloides	separated	SAMN43490854
KG0210	SPA0432.twig.(2)	SPA0432	24.1117	121.214	NantouSpring	2536.2	Twig	Nantou_21k	NantouSpring	4.19.2022	Quercus stenophylloides	separated	SAMN43490855
KG0211	SPA0444.twig.(2)	SPA0444	23.9945	121.012	PuliSpring	623.21	Twig	Nantou_PuLi	PuliSpring	4.19.2022	Lithocarpus hancei	separated	SAMN43490856
KG0212	SPA0448.twig.(2)	SPA0448	23.9964	121.013	PuliSpring	775.051	Twig	Nantou_PuLi	PuliSpring	4.19.2022	Lithocarpus glaber	separated	SAMN43490857
KG0213	SPA0291.soil.(2)	SPA0291	24.091	121.177	NantouSpring	2045.29	Soil	Nantou_MeiFong	NantouSpring	4.18.2022	Quercus stenophylloides	separated	SAMN43490858
KG0214	SPA0432.soil.(2)	SPA0432	24.1117	121.214	NantouSpring	2536.2	Soil	Nantou_21k	NantouSpring	4.19.2022	Quercus stenophylloides	separated	SAMN43490859
KG0215	SPA0444.soil.(2)	SPA0444	23.9945	121.012	PuliSpring	623.21	Soil	Nantou_PuLi	PuliSpring	4.19.2022	Lithocarpus hancei	separated	SAMN43490860
KG0216	SPA0448.soil.(2)	SPA0448	23.9964	121.013	PuliSpring	775.051	Soil	Nantou_PuLi	PuliSpring	4.19.2022	Lithocarpus glaber	separated	SAMN43490861
KG0217	SPA0291.twig.(3)	SPA0291	24.091	121.177	NantouSpring	2045.29	Twig	Nantou_MeiFong	NantouSpring	4.18.2022	Quercus stenophylloides	separated	SAMN43490862
KG0218	SPA0432.twig.(3)	SPA0432	24.1117	121.214	NantouSpring	2536.2	Twig	Nantou_21k	NantouSpring	4.19.2022	Quercus stenophylloides	separated	SAMN43490863
KG0219	SPA0444.twig.(3)	SPA0444	23.9945	121.012	PuliSpring	623.21	Twig	Nantou_PuLi	PuliSpring	4.19.2022	Lithocarpus hancei	separated	SAMN43490864
KG0220	SPA0448.twig.(3)	SPA0448	23.9964	121.013	PuliSpring	775.051	Twig	Nantou_PuLi	PuliSpring	4.19.2022	Lithocarpus glaber	separated	SAMN43490865
KG0221	SPA0291.soil.(3)	SPA0291	24.091	121.177	NantouSpring	2045.29	Soil	Nantou_MeiFong	NantouSpring	4.18.2022	Quercus stenophylloides	separated	SAMN43490866
KG0222	SPA0432.soil.(3)	SPA0432	24.1117	121.214	NantouSpring	2536.2	Soil	Nantou_21k	NantouSpring	4.19.2022	Quercus stenophylloides	separated	SAMN43490867
KG0223	SPA0444.soil.(3)	SPA0444	23.9945	121.012	PuliSpring	623.21	Soil	Nantou_PuLi	PuliSpring	4.19.2022	Lithocarpus hancei	separated	SAMN43490868
KG0224	SPA0448.soil.(3)	SPA0448	23.9964	121.013	PuliSpring	775.051	Soil	Nantou_PuLi	PuliSpring	4.19.2022	Lithocarpus glaber	separated	SAMN43490869
KG0225	SPA0423.twig.(1)	SPA0423	24.0972	121.181	NantouSpring	2170.4	Twig	Nantou_RueiYan	NantouSpring	4.18.2022	Quercus stenophylloides	separated	SAMN43490870
KG0226	SPA0441.twig.(1)	SPA0441	23.9901	121.016	PuliSpring	593.127	Twig	Nantou_PuLi	PuliSpring	4.19.2022	Quercus glauca	separated	SAMN43490871
KG0227	SPA0445.twig.(1)	SPA0445	23.9965	121.01	PuliSpring	746.667	Twig	Nantou_PuLi	PuliSpring	4.19.2022	Lithocarpus hancei	separated	SAMN43490872
KG0228	SPA0449.twig.(1)	SPA0449	23.9965	121.013	PuliSpring	774.686	Twig	Nantou_PuLi	PuliSpring	4.19.2022	Castanopsis fargesii	separated	SAMN43490873
KG0229	SPA0423.soil.(1)	SPA0423	24.0972	121.181	NantouSpring	2170.4	Soil	Nantou_RueiYan	NantouSpring	4.18.2022	Quercus stenophylloides	separated	SAMN43490874
KG0230	SPA0441.soil.(1)	SPA0441	23.9901	121.016	PuliSpring	593.127	Soil	Nantou_PuLi	PuliSpring	4.19.2022	Quercus glauca	separated	SAMN43490875
KG0231	SPA0445.soil.(1)	SPA0445	23.9965	121.01	PuliSpring	746.667	Soil	Nantou_PuLi	PuliSpring	4.19.2022	Lithocarpus hancei	separated	SAMN43490876
KG0232	SPA0449.soil.(1)	SPA0449	23.9965	121.013	PuliSpring	774.686	Soil	Nantou_PuLi	PuliSpring	4.19.2022	Castanopsis fargesii	separated	SAMN43490877
KG0233	SPA0423.twig.(2)	SPA0423	24.0972	121.181	NantouSpring	2170.4	Twig	Nantou_RueiYan	NantouSpring	4.18.2022	Quercus stenophylloides	separated	SAMN43490878
KG0234	SPA0441.twig.(2)	SPA0441	23.9901	121.016	PuliSpring	593.127	Twig	Nantou_PuLi	PuliSpring	4.19.2022	Quercus glauca	separated	SAMN43490879
KG0235	SPA0445.twig.(2)	SPA0445	23.9965	121.01	PuliSpring	746.667	Twig	Nantou_PuLi	PuliSpring	4.19.2022	Lithocarpus hancei	separated	SAMN43490880
KG0236	SPA0449.twig.(2)	SPA0449	23.9965	121.013	PuliSpring	774.686	Twig	Nantou_PuLi	PuliSpring	4.19.2022	Castanopsis fargesii	separated	SAMN43490881
KG0237	SPA0423.soil.(2)	SPA0423	24.0972	121.181	NantouSpring	2170.4	Soil	Nantou_RueiYan	NantouSpring	4.18.2022	Quercus stenophylloides	separated	SAMN43490882
KG0238	SPA0441.soil.(2)	SPA0441	23.9901	121.016	PuliSpring	593.127	Soil	Nantou_PuLi	PuliSpring	4.19.2022	Quercus glauca	separated	SAMN43490883
KG0239	SPA0445.soil.(2)	SPA0445	23.9965	121.01	PuliSpring	746.667	Soil	Nantou_PuLi	PuliSpring	4.19.2022	Lithocarpus hancei	separated	SAMN43490884
KG0240	SPA0449.soil.(2)	SPA0449	23.9965	121.013	PuliSpring	774.686	Soil	Nantou_PuLi	PuliSpring	4.19.2022	Castanopsis fargesii	separated	SAMN43490885
KG0241	SPA0423.twig.(3)	SPA0423	24.0972	121.181	NantouSpring	2170.4	Twig	Nantou_RueiYan	NantouSpring	4.18.2022	Quercus stenophylloides	separated	SAMN43490886
KG0242	SPA0441.twig.(3)	SPA0441	23.9901	121.016	PuliSpring	593.127	Twig	Nantou_PuLi	PuliSpring	4.19.2022	Quercus glauca	separated	SAMN43490887
KG0243	SPA0445.twig.(3)	SPA0445	23.9965	121.01	PuliSpring	746.667	Twig	Nantou_PuLi	PuliSpring	4.19.2022	Lithocarpus hancei	separated	SAMN43490888
KG0244	SPA0449.twig.(3)	SPA0449	23.9965	121.013	PuliSpring	774.686	Twig	Nantou_PuLi	PuliSpring	4.19.2022	Castanopsis fargesii	separated	SAMN43490889
KG0245	SPA0423.soil.(3)	SPA0423	24.0972	121.181	NantouSpring	2170.4	Soil	Nantou_RueiYan	NantouSpring	4.18.2022	Quercus stenophylloides	separated	SAMN43490890
KG0246	SPA0441.soil.(3)	SPA0441	23.9901	121.016	PuliSpring	593.127	Soil	Nantou_PuLi	PuliSpring	4.19.2022	Quercus glauca	separated	SAMN43490891
KG0247	SPA0445.soil.(3)	SPA0445	23.9965	121.01	PuliSpring	746.667	Soil	Nantou_PuLi	PuliSpring	4.19.2022	Lithocarpus hancei	separated	SAMN43490892
KG0248	SPA0449.soil.(3)	SPA0449	23.9965	121.013	PuliSpring	774.686	Soil	Nantou_PuLi	PuliSpring	4.19.2022	Castanopsis fargesii	separated	SAMN43490893
KG0249	SPA0424.twig.(1)	SPA0424	24.0971	121.181	NantouSpring	2169.72	Twig	Nantou_RueiYan	NantouSpring	4.18.2022	Quercus morii	separated	SAMN43490894
KG0250	SPA0442.twig.(1)	SPA0442	23.9902	121.016	PuliSpring	572.789	Twig	Nantou_PuLi	PuliSpring	4.19.2022	Quercus glauca	separated	SAMN43490895
KG0251	SPA0446.twig.(1)	SPA0446	23.9965	121.011	PuliSpring	757.398	Twig	Nantou_PuLi	PuliSpring	4.19.2022	Quercus glauca	separated	SAMN43490896
KG0252	SPA0281.twig	SPA0281	24.0913	121.176	NantouSpring	2053.63	Twig	Nantou_MeiFong	NantouSpring	4.18.2022	Quercus stenophylloides	merged	SAMN43490897
KG0253	SPA0424.soil.(1)	SPA0424	24.0971	121.181	NantouSpring	2169.72	Soil	Nantou_RueiYan	NantouSpring	4.18.2022	Quercus morii	separated	SAMN43490898
KG0254	SPA0442.soil.(1)	SPA0442	23.9902	121.016	PuliSpring	572.789	Soil	Nantou_PuLi	PuliSpring	4.19.2022	Quercus glauca	separated	SAMN43490899
KG0255	SPA0446.soil.(1)	SPA0446	23.9965	121.011	PuliSpring	757.398	Soil	Nantou_PuLi	PuliSpring	4.19.2022	Quercus glauca	separated	SAMN43490900
KG0256	SPA0429.soil	SPA0429	24.1129	121.215	NantouSpring	2548.8	Soil	Nantou_RenAi	NantouSpring	4.19.2022	Quercus stenophylloides	merged	SAMN43490901
KG0257	SPA0424.twig.(2)	SPA0424	24.0971	121.181	NantouSpring	2169.72	Twig	Nantou_RueiYan	NantouSpring	4.18.2022	Quercus morii	separated	SAMN43490902
KG0258	SPA0442.twig.(2)	SPA0442	23.9902	121.016	PuliSpring	572.789	Twig	Nantou_PuLi	PuliSpring	4.19.2022	Quercus glauca	separated	SAMN43490903
KG0259	SPA0446.twig.(2)	SPA0446	23.9965	121.011	PuliSpring	757.398	Twig	Nantou_PuLi	PuliSpring	4.19.2022	Quercus glauca	separated	SAMN43490904
KG0260	SPA0428.twig	SPA0428	24.1129	121.215	NantouSpring	2547.58	Twig	Nantou_RenAi	NantouSpring	4.19.2022	Quercus stenophylloides	merged	SAMN43490905
KG0261	SPA0424.soil.(2)	SPA0424	24.0971	121.181	NantouSpring	2169.72	Soil	Nantou_RueiYan	NantouSpring	4.18.2022	Quercus morii	separated	SAMN43490906
KG0262	SPA0442.soil.(2)	SPA0442	23.9902	121.016	PuliSpring	572.789	Soil	Nantou_PuLi	PuliSpring	4.19.2022	Quercus glauca	separated	SAMN43490907
KG0263	SPA0446.soil.(2)	SPA0446	23.9965	121.011	PuliSpring	757.398	Soil	Nantou_PuLi	PuliSpring	4.19.2022	Quercus glauca	separated	SAMN43490908
KG0264	SPA0440.soil	SPA0440	24.1115	121.214	NantouSpring	2536.84	Soil	Nantou_21k	NantouSpring	4.19.2022	Quercus stenophylloides	merged	SAMN43490909
KG0265	SPA0424.twig.(3)	SPA0424	24.0971	121.181	NantouSpring	2169.72	Twig	Nantou_RueiYan	NantouSpring	4.18.2022	Quercus morii	separated	SAMN43490910
KG0266	SPA0442.twig.(3)	SPA0442	23.9902	121.016	PuliSpring	572.789	Twig	Nantou_PuLi	PuliSpring	4.19.2022	Quercus glauca	separated	SAMN43490911
KG0267	SPA0446.twig.(3)	SPA0446	23.9965	121.011	PuliSpring	757.398	Twig	Nantou_PuLi	PuliSpring	4.19.2022	Quercus glauca	separated	SAMN43490912
KG0268	SPA0429.twig	SPA0429	24.1129	121.215	NantouFall	2548.8	Twig	Nantou_RenAi	NantouSpring	4.19.2022	Quercus stenophylloides	merged	SAMN43490913
KG0269	SPA0424.soil.(3)	SPA0424	24.0971	121.181	NantouSpring	2169.72	Soil	Nantou_RueiYan	NantouSpring	4.18.2022	Quercus morii	separated	SAMN43490914
KG0270	SPA0442.soil.(3)	SPA0442	23.9902	121.016	PuliSpring	572.789	Soil	Nantou_PuLi	PuliSpring	4.19.2022	Quercus glauca	separated	SAMN43490915
KG0271	SPA0446.soil.(3)	SPA0446	23.9965	121.011	PuliSpring	757.398	Soil	Nantou_PuLi	PuliSpring	4.19.2022	Quercus glauca	separated	SAMN43490916
KG0272	preprocessing(2)	NA	NA	NA	NA	NA	Negative control	NA	NantouSpring	NA	NA	NA	SAMN43490917
KG0273	SPA0425.twig.(1)	SPA0425	24.0996	121.181	NantouSpring	2159.16	Twig	Nantou_RueiYan	NantouSpring	4.18.2022	Quercus morii	separated	SAMN43490918
KG0274	SPA0443.twig.(1)	SPA0443	23.9935	121.013	PuliSpring	584.042	Twig	Nantou_PuLi	PuliSpring	4.19.2022	Lithocarpus hancei	separated	SAMN43490919
KG0275	SPA0447.twig.(1)	SPA0447	23.9963	121.013	PuliSpring	779.862	Twig	Nantou_PuLi	PuliSpring	4.19.2022	Lithocarpus glaber	separated	SAMN43490920
KG0276	SPA0440.twig	SPA0440	24.1115	121.214	NantouSpring	2536.84	Twig	Nantou_21k	NantouSpring	4.19.2022	Quercus stenophylloides	merged	SAMN43490921
KG0277	SPA0425.soil.(1)	SPA0425	24.0996	121.181	NantouSpring	2159.16	Soil	Nantou_RueiYan	NantouSpring	4.18.2022	Quercus morii	separated	SAMN43490922
KG0278	SPA0443.soil.(1)	SPA0443	23.9935	121.013	PuliSpring	584.042	Soil	Nantou_PuLi	PuliSpring	4.19.2022	Lithocarpus hancei	separated	SAMN43490923
KG0279	SPA0447.soil.(1)	SPA0447	23.9963	121.013	PuliSpring	779.862	Soil	Nantou_PuLi	PuliSpring	4.19.2022	Lithocarpus glaber	separated	SAMN43490924
KG0280	preprocessing(3)	NA	NA	NA	NA	NA	Negative control	NA	NantouSpring	NA	NA	NA	SAMN43490925
KG0281	SPA0425.twig.(2)	SPA0425	24.0996	121.181	NantouSpring	2159.16	Twig	Nantou_RueiYan	NantouSpring	4.18.2022	Quercus morii	separated	SAMN43490926
KG0282	SPA0443.twig.(2)	SPA0443	23.9935	121.013	PuliSpring	584.042	Twig	Nantou_PuLi	PuliSpring	4.19.2022	Lithocarpus hancei	separated	SAMN43490927
KG0283	SPA0447.twig.(2)	SPA0447	23.9963	121.013	PuliSpring	779.862	Twig	Nantou_PuLi	PuliSpring	4.19.2022	Lithocarpus glaber	separated	SAMN43490928
KG0284	SPA0281.soil	SPA0281	24.0913	121.176	NantouSpring	2053.63	Soil	Nantou_MeiFong	NantouSpring	4.18.2022	Quercus stenophylloides	merged	SAMN43490929
KG0285	SPA0425.soil.(2)	SPA0425	24.0996	121.181	NantouSpring	2159.16	Soil	Nantou_RueiYan	NantouSpring	4.18.2022	Quercus morii	separated	SAMN43490930
KG0286	SPA0443.soil.(2)	SPA0443	23.9935	121.013	PuliSpring	584.042	Soil	Nantou_PuLi	PuliSpring	4.19.2022	Lithocarpus hancei	separated	SAMN43490931
KG0287	SPA0447.soil.(2)	SPA0447	23.9963	121.013	PuliSpring	779.862	Soil	Nantou_PuLi	PuliSpring	4.19.2022	Lithocarpus glaber	separated	SAMN43490932
KG0288	S.cerevisiae	NA	NA	NA	NA	NA	Positive control	NA	NantouSpring	NA	NA	NA	SAMN43490933
KG0289	SPA0425.twig.(3)	SPA0425	24.0996	121.181	NantouSpring	2159.16	Twig	Nantou_RueiYan	NantouSpring	4.18.2022	Quercus morii	separated	SAMN43490934
KG0290	SPA0443.twig.(3)	SPA0443	23.9935	121.013	PuliSpring	584.042	Twig	Nantou_PuLi	PuliSpring	4.19.2022	Lithocarpus hancei	separated	SAMN43490935
KG0291	SPA0447.twig.(3)	SPA0447	23.9963	121.013	PuliSpring	779.862	Twig	Nantou_PuLi	PuliSpring	4.19.2022	Lithocarpus glaber	separated	SAMN43490936
KG0292	SPA0428.soil	SPA0428	24.1129	121.215	NantouSpring	2547.58	Soil	Nantou_RenAi	NantouSpring	4.19.2022	Quercus stenophylloides	merged	SAMN43490937
KG0293	SPA0425.soil.(3)	SPA0425	24.0996	121.181	NantouSpring	2159.16	Soil	Nantou_RueiYan	NantouSpring	4.18.2022	Quercus morii	separated	SAMN43490938
KG0294	SPA0443.soil.(3)	SPA0443	23.9935	121.013	PuliSpring	584.042	Soil	Nantou_PuLi	PuliSpring	4.19.2022	Lithocarpus hancei	separated	SAMN43490939
KG0295	SPA0447.soil.(3)	SPA0447	23.9963	121.013	PuliSpring	779.862	Soil	Nantou_PuLi	PuliSpring	4.19.2022	Lithocarpus glaber	separated	SAMN43490940
KG0296	S.paradoxus	NA	NA	NA	NA	NA	Positive control	NA	NantouSpring	NA	NA	NA	SAMN43490941
LI0101	SPA0084.leaf.(1)	SPA0084	24.7626	121.585	FushanSummer	625.3	Leaf	Yilan_Fushan	FushanSummer	7.1.2022	Quercus pachyloma	separated	SAMN43490942
LI0102	SPA0332.leaf.(1)	SPA0332	24.7619	121.584	FushanSummer	648.798	Leaf	Yilan_Fushan	FushanSummer	7.1.2022	Castanopsis fargesii	separated	SAMN43490943
LI0103	SPA0455.leaf.(1)	SPA0455	24.7628	121.586	FushanSummer	658.405	Leaf	Yilan_Fushan	FushanSummer	7.1.2022	Quercus stenophylloides	separated	SAMN43490944
LI0104	SPA0461.leaf.(1)	SPA0461	24.7625	121.585	FushanSummer	657.412	Leaf	Yilan_Fushan	FushanSummer	7.1.2022	Quercus pachyloma	separated	SAMN43490945
LI0105	SPA0084.litter.(1)	SPA0084	24.7626	121.585	FushanSummer	625.3	Litter	Yilan_Fushan	FushanSummer	7.1.2022	Quercus pachyloma	separated	SAMN43490946
LI0106	SPA0332.litter.(1)	SPA0332	24.7619	121.584	FushanSummer	648.798	Litter	Yilan_Fushan	FushanSummer	7.1.2022	Castanopsis fargesii	separated	SAMN43490947
LI0107	SPA0455.litter.(1)	SPA0455	24.7628	121.586	FushanSummer	658.405	Litter	Yilan_Fushan	FushanSummer	7.1.2022	Quercus stenophylloides	separated	SAMN43490948
LI0108	SPA0461.litter.(1)	SPA0461	24.7625	121.585	FushanSummer	657.412	Litter	Yilan_Fushan	FushanSummer	7.1.2022	Quercus pachyloma	separated	SAMN43490949
LI0109	SPA0084.leaf.(2)	SPA0084	24.7626	121.585	FushanSummer	625.3	Leaf	Yilan_Fushan	FushanSummer	7.1.2022	Quercus pachyloma	separated	SAMN43490950
LI0110	SPA0332.leaf.(2)	SPA0332	24.7619	121.584	FushanSummer	648.798	Leaf	Yilan_Fushan	FushanSummer	7.1.2022	Castanopsis fargesii	separated	SAMN43490951
LI0111	SPA0455.leaf.(2)	SPA0455	24.7628	121.586	FushanSummer	658.405	Leaf	Yilan_Fushan	FushanSummer	7.1.2022	Quercus stenophylloides	separated	SAMN43490952
LI0112	SPA0461.leaf.(2)	SPA0461	24.7625	121.585	FushanSummer	657.412	Leaf	Yilan_Fushan	FushanSummer	7.1.2022	Quercus pachyloma	separated	SAMN43490953
LI0113	SPA0084.litter.(2)	SPA0084	24.7626	121.585	FushanSummer	625.3	Litter	Yilan_Fushan	FushanSummer	7.1.2022	Quercus pachyloma	separated	SAMN43490954
LI0114	SPA0332.litter.(2)	SPA0332	24.7619	121.584	FushanSummer	648.798	Litter	Yilan_Fushan	FushanSummer	7.1.2022	Castanopsis fargesii	separated	SAMN43490955
LI0115	SPA0455.litter.(2)	SPA0455	24.7628	121.586	FushanSummer	658.405	Litter	Yilan_Fushan	FushanSummer	7.1.2022	Quercus stenophylloides	separated	SAMN43490956
LI0116	SPA0461.litter.(2)	SPA0461	24.7625	121.585	FushanSummer	657.412	Litter	Yilan_Fushan	FushanSummer	7.1.2022	Quercus pachyloma	separated	SAMN43490957
LI0117	SPA0084.leaf.(3)	SPA0084	24.7626	121.585	FushanSummer	625.3	Leaf	Yilan_Fushan	FushanSummer	7.1.2022	Quercus pachyloma	separated	SAMN43490958
LI0118	SPA0332.leaf.(3)	SPA0332	24.7619	121.584	FushanSummer	648.798	Leaf	Yilan_Fushan	FushanSummer	7.1.2022	Castanopsis fargesii	separated	SAMN43490959
LI0119	SPA0455.leaf.(3)	SPA0455	24.7628	121.586	FushanSummer	658.405	Leaf	Yilan_Fushan	FushanSummer	7.1.2022	Quercus stenophylloides	separated	SAMN43490960
LI0120	SPA0461.leaf.(3)	SPA0461	24.7625	121.585	FushanSummer	657.412	Leaf	Yilan_Fushan	FushanSummer	7.1.2022	Quercus pachyloma	separated	SAMN43490961
LI0121	SPA0084.litter.(3)	SPA0084	24.7626	121.585	FushanSummer	625.3	Litter	Yilan_Fushan	FushanSummer	7.1.2022	Quercus pachyloma	separated	SAMN43490962
LI0122	SPA0332.litter.(3)	SPA0332	24.7619	121.584	FushanSummer	648.798	Litter	Yilan_Fushan	FushanSummer	7.1.2022	Castanopsis fargesii	separated	SAMN43490963
LI0123	SPA0455.litter.(3)	SPA0455	24.7628	121.586	FushanSummer	658.405	Litter	Yilan_Fushan	FushanSummer	7.1.2022	Quercus stenophylloides	separated	SAMN43490964
LI0124	SPA0461.litter.(3)	SPA0461	24.7625	121.585	FushanSummer	657.412	Litter	Yilan_Fushan	FushanSummer	7.1.2022	Quercus pachyloma	separated	SAMN43490965
LI0125	SPA0086.leaf.(1)	SPA0086	24.7623	121.585	FushanSummer	638	Leaf	Yilan_Fushan	FushanSummer	7.1.2022	Quercus glauca	separated	SAMN43490966
LI0126	SPA0450.leaf.(1)	SPA0450	24.7622	121.585	FushanSummer	655.135	Leaf	Yilan_Fushan	FushanSummer	7.1.2022	Lithocarpus hancei	separated	SAMN43490967
LI0127	SPA0457.leaf.(1)	SPA0457	24.7629	121.586	FushanSummer	658.087	Leaf	Yilan_Fushan	FushanSummer	7.1.2022	Quercus stenophylloides	separated	SAMN43490968
LI0128	SPA0462.leaf.(1)	SPA0462	24.7623	121.585	FushanSummer	651.663	Leaf	Yilan_Fushan	FushanSummer	7.1.2022	Lithocarpus glaber	separated	SAMN43490969
LI0129	SPA0086.litter.(1)	SPA0086	24.7623	121.585	FushanSummer	638	Litter	Yilan_Fushan	FushanSummer	7.1.2022	Quercus glauca	separated	SAMN43490970
LI0130	SPA0450.litter.(1)	SPA0450	24.7622	121.585	FushanSummer	655.135	Litter	Yilan_Fushan	FushanSummer	7.1.2022	Lithocarpus hancei	separated	SAMN43490971
LI0131	SPA0457.litter.(1)	SPA0457	24.7629	121.586	FushanSummer	658.087	Litter	Yilan_Fushan	FushanSummer	7.1.2022	Quercus stenophylloides	separated	SAMN43490972
LI0132	SPA0462.litter.(1)	SPA0462	24.7623	121.585	FushanSummer	651.663	Litter	Yilan_Fushan	FushanSummer	7.1.2022	Lithocarpus glaber	separated	SAMN43490973
LI0133	SPA0086.leaf.(2)	SPA0086	24.7623	121.585	FushanSummer	638	Leaf	Yilan_Fushan	FushanSummer	7.1.2022	Quercus glauca	separated	SAMN43490974
LI0134	SPA0450.leaf.(2)	SPA0450	24.7622	121.585	FushanSummer	655.135	Leaf	Yilan_Fushan	FushanSummer	7.1.2022	Lithocarpus hancei	separated	SAMN43490975
LI0135	SPA0457.leaf.(2)	SPA0457	24.7629	121.586	FushanSummer	658.087	Leaf	Yilan_Fushan	FushanSummer	7.1.2022	Quercus stenophylloides	separated	SAMN43490976
LI0136	SPA0462.leaf.(2)	SPA0462	24.7623	121.585	FushanSummer	651.663	Leaf	Yilan_Fushan	FushanSummer	7.1.2022	Lithocarpus glaber	separated	SAMN43490977
LI0137	SPA0086.litter.(2)	SPA0086	24.7623	121.585	FushanSummer	638	Litter	Yilan_Fushan	FushanSummer	7.1.2022	Quercus glauca	separated	SAMN43490978
LI0138	SPA0450.litter.(2)	SPA0450	24.7622	121.585	FushanSummer	655.135	Litter	Yilan_Fushan	FushanSummer	7.1.2022	Lithocarpus hancei	separated	SAMN43490979
LI0139	SPA0457.litter.(2)	SPA0457	24.7629	121.586	FushanSummer	658.087	Litter	Yilan_Fushan	FushanSummer	7.1.2022	Quercus stenophylloides	separated	SAMN43490980
LI0140	SPA0462.litter.(2)	SPA0462	24.7623	121.585	FushanSummer	651.663	Litter	Yilan_Fushan	FushanSummer	7.1.2022	Lithocarpus glaber	separated	SAMN43490981
LI0141	SPA0086.leaf.(3)	SPA0086	24.7623	121.585	FushanSummer	638	Leaf	Yilan_Fushan	FushanSummer	7.1.2022	Quercus glauca	separated	SAMN43490982
LI0142	SPA0450.leaf.(3)	SPA0450	24.7622	121.585	FushanSummer	655.135	Leaf	Yilan_Fushan	FushanSummer	7.1.2022	Lithocarpus hancei	separated	SAMN43490983
LI0143	SPA0457.leaf.(3)	SPA0457	24.7629	121.586	FushanSummer	658.087	Leaf	Yilan_Fushan	FushanSummer	7.1.2022	Quercus stenophylloides	separated	SAMN43490984
LI0144	SPA0462.leaf.(3)	SPA0462	24.7623	121.585	FushanSummer	651.663	Leaf	Yilan_Fushan	FushanSummer	7.1.2022	Lithocarpus glaber	separated	SAMN43490985
LI0145	SPA0086.litter.(3)	SPA0086	24.7623	121.585	FushanSummer	638	Litter	Yilan_Fushan	FushanSummer	7.1.2022	Quercus glauca	separated	SAMN43490986
LI0146	SPA0450.litter.(3)	SPA0450	24.7622	121.585	FushanSummer	655.135	Litter	Yilan_Fushan	FushanSummer	7.1.2022	Lithocarpus hancei	separated	SAMN43490987
LI0147	SPA0457.litter.(3)	SPA0457	24.7629	121.586	FushanSummer	658.087	Litter	Yilan_Fushan	FushanSummer	7.1.2022	Quercus stenophylloides	separated	SAMN43490988
LI0148	SPA0462.litter.(3)	SPA0462	24.7623	121.585	FushanSummer	651.663	Litter	Yilan_Fushan	FushanSummer	7.1.2022	Lithocarpus glaber	separated	SAMN43490989
LI0149	SPA0104.leaf.(1)	SPA0104	24.7622	121.585	FushanSummer	649.4	Leaf	Yilan_Fushan	FushanSummer	7.1.2022	Lithocarpus hancei	separated	SAMN43490990
LI0150	SPA0451.leaf.(1)	SPA0451	24.7623	121.585	FushanSummer	657.324	Leaf	Yilan_Fushan	FushanSummer	7.1.2022	Quercus glauca	separated	SAMN43490991
LI0151	SPA0459.leaf.(1)	SPA0459	24.7628	121.585	FushanSummer	660.308	Leaf	Yilan_Fushan	FushanSummer	7.1.2022	Quercus stenophylloides	separated	SAMN43490992
LI0152	SPA0097.leaf	SPA0097	24.7621	121.585	FushanSummer	650.8	Leaf	Yilan_Fushan	FushanSummer	7.1.2022	Quercus glauca	merged	SAMN43490993
LI0153	SPA0104.litter.(1)	SPA0104	24.7622	121.585	FushanSummer	649.4	Litter	Yilan_Fushan	FushanSummer	7.1.2022	Lithocarpus hancei	separated	SAMN43490994
LI0154	SPA0451.litter.(1)	SPA0451	24.7623	121.585	FushanSummer	657.324	Litter	Yilan_Fushan	FushanSummer	7.1.2022	Quercus glauca	separated	SAMN43490995
LI0155	SPA0459.litter.(1)	SPA0459	24.7628	121.585	FushanSummer	660.308	Litter	Yilan_Fushan	FushanSummer	7.1.2022	Quercus stenophylloides	separated	SAMN43490996
LI0156	SPA0456.litter	SPA0456	24.7629	121.586	FushanSummer	657.877	Litter	Yilan_Fushan	FushanSummer	7.1.2022	Quercus stenophylloides	merged	SAMN43490997
LI0157	SPA0104.leaf.(2)	SPA0104	24.7622	121.585	FushanSummer	649.4	Leaf	Yilan_Fushan	FushanSummer	7.1.2022	Lithocarpus hancei	separated	SAMN43490998
LI0158	SPA0451.leaf.(2)	SPA0451	24.7623	121.585	FushanSummer	657.324	Leaf	Yilan_Fushan	FushanSummer	7.1.2022	Quercus glauca	separated	SAMN43490999
LI0159	SPA0459.leaf.(2)	SPA0459	24.7628	121.585	FushanSummer	660.308	Leaf	Yilan_Fushan	FushanSummer	7.1.2022	Quercus stenophylloides	separated	SAMN43491000
LI0160	SPA0454.leaf	SPA0454	24.7628	121.585	FushanSummer	645.572	Leaf	Yilan_Fushan	FushanSummer	7.1.2022	Quercus stenophylloides	merged	SAMN43491001
LI0161	SPA0104.litter.(2)	SPA0104	24.7622	121.585	FushanSummer	649.4	Litter	Yilan_Fushan	FushanSummer	7.1.2022	Lithocarpus hancei	separated	SAMN43491002
LI0162	SPA0451.litter.(2)	SPA0451	24.7623	121.585	FushanSummer	657.324	Litter	Yilan_Fushan	FushanSummer	7.1.2022	Quercus glauca	separated	SAMN43491003
LI0163	SPA0459.litter.(2)	SPA0459	24.7628	121.585	FushanSummer	660.308	Litter	Yilan_Fushan	FushanSummer	7.1.2022	Quercus stenophylloides	separated	SAMN43491004
LI0164	SPA0458.litter	SPA0458	24.7629	121.585	FushanSummer	659.571	Litter	Yilan_Fushan	FushanSummer	7.1.2022	Quercus stenophylloides	merged	SAMN43491005
LI0165	SPA0104.leaf.(3)	SPA0104	24.7622	121.585	FushanSummer	649.4	Leaf	Yilan_Fushan	FushanSummer	7.1.2022	Lithocarpus hancei	separated	SAMN43491006
LI0166	SPA0451.leaf.(3)	SPA0451	24.7623	121.585	FushanSummer	657.324	Leaf	Yilan_Fushan	FushanSummer	7.1.2022	Quercus glauca	separated	SAMN43491007
LI0167	SPA0459.leaf.(3)	SPA0459	24.7628	121.585	FushanSummer	660.308	Leaf	Yilan_Fushan	FushanSummer	7.1.2022	Quercus stenophylloides	separated	SAMN43491008
LI0168	SPA0456.leaf	SPA0456	24.7629	121.586	FushanSummer	657.877	Leaf	Yilan_Fushan	FushanSummer	7.1.2022	Quercus stenophylloides	merged	SAMN43491009
LI0169	SPA0104.litter.(3)	SPA0104	24.7622	121.585	FushanSummer	649.4	Litter	Yilan_Fushan	FushanSummer	7.1.2022	Lithocarpus hancei	separated	SAMN43491010
LI0170	SPA0451.litter.(3)	SPA0451	24.7623	121.585	FushanSummer	657.324	Litter	Yilan_Fushan	FushanSummer	7.1.2022	Quercus glauca	separated	SAMN43491011
LI0171	SPA0459.litter.(3)	SPA0459	24.7628	121.585	FushanSummer	660.308	Litter	Yilan_Fushan	FushanSummer	7.1.2022	Quercus stenophylloides	separated	SAMN43491012
LI0172	preprocessing(1)	NA	NA	NA	NA	NA	Negative control	NA	FushanSummer	NA	NA	NA	SAMN43491013
LI0173	SPA0326.leaf.(1)	SPA0326	24.7622	121.585	FushanSummer	651.323	Leaf	Yilan_Fushan	FushanSummer	7.1.2022	Quercus glauca	separated	SAMN43491014
LI0174	SPA0452.leaf.(1)	SPA0452	24.7622	121.585	FushanSummer	655.921	Leaf	Yilan_Fushan	FushanSummer	7.1.2022	Lithocarpus glaber	separated	SAMN43491015
LI0175	SPA0460.leaf.(1)	SPA0460	24.7625	121.585	FushanSummer	658.571	Leaf	Yilan_Fushan	FushanSummer	7.1.2022	Quercus pachyloma	separated	SAMN43491016
LI0176	SPA0458.leaf	SPA0458	24.7629	121.585	FushanSummer	659.571	Leaf	Yilan_Fushan	FushanSummer	7.1.2022	Quercus stenophylloides	merged	SAMN43491017
LI0177	SPA0326.litter.(1)	SPA0326	24.7622	121.585	FushanSummer	651.323	Litter	Yilan_Fushan	FushanSummer	7.1.2022	Quercus glauca	separated	SAMN43491018
LI0178	SPA0452.litter.(1)	SPA0452	24.7622	121.585	FushanSummer	655.921	Litter	Yilan_Fushan	FushanSummer	7.1.2022	Lithocarpus glaber	separated	SAMN43491019
LI0179	SPA0460.litter.(1)	SPA0460	24.7625	121.585	FushanSummer	658.571	Litter	Yilan_Fushan	FushanSummer	7.1.2022	Quercus pachyloma	separated	SAMN43491020
LI0180	preprocessing(2)	NA	NA	NA	NA	NA	Negative control	NA	FushanSummer	NA	NA	NA	SAMN43491021
LI0181	SPA0326.leaf.(2)	SPA0326	24.7622	121.585	FushanSummer	651.323	Leaf	Yilan_Fushan	FushanSummer	7.1.2022	Quercus glauca	separated	SAMN43491022
LI0182	SPA0452.leaf.(2)	SPA0452	24.7622	121.585	FushanSummer	655.921	Leaf	Yilan_Fushan	FushanSummer	7.1.2022	Lithocarpus glaber	separated	SAMN43491023
LI0183	SPA0460.leaf.(2)	SPA0460	24.7625	121.585	FushanSummer	658.571	Leaf	Yilan_Fushan	FushanSummer	7.1.2022	Quercus pachyloma	separated	SAMN43491024
LI0184	SPA0097.litter	SPA0097	24.7621	121.585	FushanSummer	650.8	Litter	Yilan_Fushan	FushanSummer	7.1.2022	Quercus glauca	merged	SAMN43491025
LI0185	SPA0326.litter.(2)	SPA0326	24.7622	121.585	FushanSummer	651.323	Litter	Yilan_Fushan	FushanSummer	7.1.2022	Quercus glauca	separated	SAMN43491026
LI0186	SPA0452.litter.(2)	SPA0452	24.7622	121.585	FushanSummer	655.921	Litter	Yilan_Fushan	FushanSummer	7.1.2022	Lithocarpus glaber	separated	SAMN43491027
LI0187	SPA0460.litter.(2)	SPA0460	24.7625	121.585	FushanSummer	658.571	Litter	Yilan_Fushan	FushanSummer	7.1.2022	Quercus pachyloma	separated	SAMN43491028
LI0188	P.noxius	NA	NA	NA	NA	NA	Positive control	NA	FushanSummer	NA	NA	NA	SAMN43491029
LI0189	SPA0326.leaf.(3)	SPA0326	24.7622	121.585	FushanSummer	651.323	Leaf	Yilan_Fushan	FushanSummer	7.1.2022	Quercus glauca	separated	SAMN43491030
LI0190	SPA0452.leaf.(3)	SPA0452	24.7622	121.585	FushanSummer	655.921	Leaf	Yilan_Fushan	FushanSummer	7.1.2022	Lithocarpus glaber	separated	SAMN43491031
LI0191	SPA0460.leaf.(3)	SPA0460	24.7625	121.585	FushanSummer	658.571	Leaf	Yilan_Fushan	FushanSummer	7.1.2022	Quercus pachyloma	separated	SAMN43491032
LI0192	SPA0454.litter	SPA0454	24.7628	121.585	FushanSummer	645.572	Litter	Yilan_Fushan	FushanSummer	7.1.2022	Quercus stenophylloides	merged	SAMN43491033
LI0193	SPA0326.litter.(3)	SPA0326	24.7622	121.585	FushanSummer	651.323	Litter	Yilan_Fushan	FushanSummer	7.1.2022	Quercus glauca	separated	SAMN43491034
LI0194	SPA0452.litter.(3)	SPA0452	24.7622	121.585	FushanSummer	655.921	Litter	Yilan_Fushan	FushanSummer	7.1.2022	Lithocarpus glaber	separated	SAMN43491035
LI0195	SPA0460.litter.(3)	SPA0460	24.7625	121.585	FushanSummer	658.571	Litter	Yilan_Fushan	FushanSummer	7.1.2022	Quercus pachyloma	separated	SAMN43491036
LI0196	S.cerevisiae	NA	NA	NA	NA	NA	Positive control	NA	FushanSummer	NA	NA	NA	SAMN43491037
LI0201	SPA0084.soil.(1)	SPA0084	24.7626	121.585	FushanSummer	625.3	Soil	Yilan_Fushan	FushanSummer	7.1.2022	Quercus pachyloma	separated	SAMN43491038
LI0202	SPA0332.soil.(1)	SPA0332	24.7619	121.584	FushanSummer	648.798	Soil	Yilan_Fushan	FushanSummer	7.1.2022	Castanopsis fargesii	separated	SAMN43491039
LI0203	SPA0455.soil.(1)	SPA0455	24.7628	121.586	FushanSummer	658.405	Soil	Yilan_Fushan	FushanSummer	7.1.2022	Quercus stenophylloides	separated	SAMN43491040
LI0204	SPA0461.soil.(1)	SPA0461	24.7625	121.585	FushanSummer	657.412	Soil	Yilan_Fushan	FushanSummer	7.1.2022	Quercus pachyloma	separated	SAMN43491041
LI0205	SPA0084.twig.(1)	SPA0084	24.7626	121.585	FushanSummer	625.3	Twig	Yilan_Fushan	FushanSummer	7.1.2022	Quercus pachyloma	separated	SAMN43491042
LI0206	SPA0332.twig.(1)	SPA0332	24.7619	121.584	FushanSummer	648.798	Twig	Yilan_Fushan	FushanSummer	7.1.2022	Castanopsis fargesii	separated	SAMN43491043
LI0207	SPA0455.twig.(1)	SPA0455	24.7628	121.586	FushanSummer	658.405	Twig	Yilan_Fushan	FushanSummer	7.1.2022	Quercus stenophylloides	separated	SAMN43491044
LI0208	SPA0461.twig.(1)	SPA0461	24.7625	121.585	FushanSummer	657.412	Twig	Yilan_Fushan	FushanSummer	7.1.2022	Quercus pachyloma	separated	SAMN43491045
LI0209	SPA0084.soil.(2)	SPA0084	24.7626	121.585	FushanSummer	625.3	Soil	Yilan_Fushan	FushanSummer	7.1.2022	Quercus pachyloma	separated	SAMN43491046
LI0210	SPA0332.soil.(2)	SPA0332	24.7619	121.584	FushanSummer	648.798	Soil	Yilan_Fushan	FushanSummer	7.1.2022	Castanopsis fargesii	separated	SAMN43491047
LI0211	SPA0455.soil.(2)	SPA0455	24.7628	121.586	FushanSummer	658.405	Soil	Yilan_Fushan	FushanSummer	7.1.2022	Quercus stenophylloides	separated	SAMN43491048
LI0212	SPA0461.soil.(2)	SPA0461	24.7625	121.585	FushanSummer	657.412	Soil	Yilan_Fushan	FushanSummer	7.1.2022	Quercus pachyloma	separated	SAMN43491049
LI0213	SPA0084.twig.(2)	SPA0084	24.7626	121.585	FushanSummer	625.3	Twig	Yilan_Fushan	FushanSummer	7.1.2022	Quercus pachyloma	separated	SAMN43491050
LI0214	SPA0332.twig.(2)	SPA0332	24.7619	121.584	FushanSummer	648.798	Twig	Yilan_Fushan	FushanSummer	7.1.2022	Castanopsis fargesii	separated	SAMN43491051
LI0215	SPA0455.twig.(2)	SPA0455	24.7628	121.586	FushanSummer	658.405	Twig	Yilan_Fushan	FushanSummer	7.1.2022	Quercus stenophylloides	separated	SAMN43491052
LI0216	SPA0461.twig.(2)	SPA0461	24.7625	121.585	FushanSummer	657.412	Twig	Yilan_Fushan	FushanSummer	7.1.2022	Quercus pachyloma	separated	SAMN43491053
LI0217	SPA0084.soil.(3)	SPA0084	24.7626	121.585	FushanSummer	625.3	Soil	Yilan_Fushan	FushanSummer	7.1.2022	Quercus pachyloma	separated	SAMN43491054
LI0218	SPA0332.soil.(3)	SPA0332	24.7619	121.584	FushanSummer	648.798	Soil	Yilan_Fushan	FushanSummer	7.1.2022	Castanopsis fargesii	separated	SAMN43491055
LI0219	SPA0455.soil.(3)	SPA0455	24.7628	121.586	FushanSummer	658.405	Soil	Yilan_Fushan	FushanSummer	7.1.2022	Quercus stenophylloides	separated	SAMN43491056
LI0220	SPA0461.soil.(3)	SPA0461	24.7625	121.585	FushanSummer	657.412	Soil	Yilan_Fushan	FushanSummer	7.1.2022	Quercus pachyloma	separated	SAMN43491057
LI0221	SPA0084.twig.(3)	SPA0084	24.7626	121.585	FushanSummer	625.3	Twig	Yilan_Fushan	FushanSummer	7.1.2022	Quercus pachyloma	separated	SAMN43491058
LI0222	SPA0332.twig.(3)	SPA0332	24.7619	121.584	FushanSummer	648.798	Twig	Yilan_Fushan	FushanSummer	7.1.2022	Castanopsis fargesii	separated	SAMN43491059
LI0223	SPA0455.twig.(3)	SPA0455	24.7628	121.586	FushanSummer	658.405	Twig	Yilan_Fushan	FushanSummer	7.1.2022	Quercus stenophylloides	separated	SAMN43491060
LI0224	SPA0461.twig.(3)	SPA0461	24.7625	121.585	FushanSummer	657.412	Twig	Yilan_Fushan	FushanSummer	7.1.2022	Quercus pachyloma	separated	SAMN43491061
LI0225	SPA0086.soil.(1)	SPA0086	24.7623	121.585	FushanSummer	638	Soil	Yilan_Fushan	FushanSummer	7.1.2022	Quercus glauca	separated	SAMN43491062
LI0226	SPA0450.soil.(1)	SPA0450	24.7622	121.585	FushanSummer	655.135	Soil	Yilan_Fushan	FushanSummer	7.1.2022	Lithocarpus hancei	separated	SAMN43491063
LI0227	SPA0457.soil.(1)	SPA0457	24.7629	121.586	FushanSummer	658.087	Soil	Yilan_Fushan	FushanSummer	7.1.2022	Quercus stenophylloides	separated	SAMN43491064
LI0228	SPA0462.soil.(1)	SPA0462	24.7623	121.585	FushanSummer	651.663	Soil	Yilan_Fushan	FushanSummer	7.1.2022	Lithocarpus glaber	separated	SAMN43491065
LI0229	SPA0086.twig.(1)	SPA0086	24.7623	121.585	FushanSummer	638	Twig	Yilan_Fushan	FushanSummer	7.1.2022	Quercus glauca	separated	SAMN43491066
LI0230	SPA0450.twig.(1)	SPA0450	24.7622	121.585	FushanSummer	655.135	Twig	Yilan_Fushan	FushanSummer	7.1.2022	Lithocarpus hancei	separated	SAMN43491067
LI0231	SPA0457.twig.(1)	SPA0457	24.7629	121.586	FushanSummer	658.087	Twig	Yilan_Fushan	FushanSummer	7.1.2022	Quercus stenophylloides	separated	SAMN43491068
LI0232	SPA0462.twig.(1)	SPA0462	24.7623	121.585	FushanSummer	651.663	Twig	Yilan_Fushan	FushanSummer	7.1.2022	Lithocarpus glaber	separated	SAMN43491069
LI0233	SPA0086.soil.(2)	SPA0086	24.7623	121.585	FushanSummer	638	Soil	Yilan_Fushan	FushanSummer	7.1.2022	Quercus glauca	separated	SAMN43491070
LI0234	SPA0450.soil.(2)	SPA0450	24.7622	121.585	FushanSummer	655.135	Soil	Yilan_Fushan	FushanSummer	7.1.2022	Lithocarpus hancei	separated	SAMN43491071
LI0235	SPA0457.soil.(2)	SPA0457	24.7629	121.586	FushanSummer	658.087	Soil	Yilan_Fushan	FushanSummer	7.1.2022	Quercus stenophylloides	separated	SAMN43491072
LI0236	SPA0462.soil.(2)	SPA0462	24.7623	121.585	FushanSummer	651.663	Soil	Yilan_Fushan	FushanSummer	7.1.2022	Lithocarpus glaber	separated	SAMN43491073
LI0237	SPA0086.twig.(2)	SPA0086	24.7623	121.585	FushanSummer	638	Twig	Yilan_Fushan	FushanSummer	7.1.2022	Quercus glauca	separated	SAMN43491074
LI0238	SPA0450.twig.(2)	SPA0450	24.7622	121.585	FushanSummer	655.135	Twig	Yilan_Fushan	FushanSummer	7.1.2022	Lithocarpus hancei	separated	SAMN43491075
LI0239	SPA0457.twig.(2)	SPA0457	24.7629	121.586	FushanSummer	658.087	Twig	Yilan_Fushan	FushanSummer	7.1.2022	Quercus stenophylloides	separated	SAMN43491076
LI0240	SPA0462.twig.(2)	SPA0462	24.7623	121.585	FushanSummer	651.663	Twig	Yilan_Fushan	FushanSummer	7.1.2022	Lithocarpus glaber	separated	SAMN43491077
LI0241	SPA0086.soil.(3)	SPA0086	24.7623	121.585	FushanSummer	638	Soil	Yilan_Fushan	FushanSummer	7.1.2022	Quercus glauca	separated	SAMN43491078
LI0242	SPA0450.soil.(3)	SPA0450	24.7622	121.585	FushanSummer	655.135	Soil	Yilan_Fushan	FushanSummer	7.1.2022	Lithocarpus hancei	separated	SAMN43491079
LI0243	SPA0457.soil.(3)	SPA0457	24.7629	121.586	FushanSummer	658.087	Soil	Yilan_Fushan	FushanSummer	7.1.2022	Quercus stenophylloides	separated	SAMN43491080
LI0244	SPA0462.soil.(3)	SPA0462	24.7623	121.585	FushanSummer	651.663	Soil	Yilan_Fushan	FushanSummer	7.1.2022	Lithocarpus glaber	separated	SAMN43491081
LI0245	SPA0086.twig.(3)	SPA0086	24.7623	121.585	FushanSummer	638	Twig	Yilan_Fushan	FushanSummer	7.1.2022	Quercus glauca	separated	SAMN43491082
LI0246	SPA0450.twig.(3)	SPA0450	24.7622	121.585	FushanSummer	655.135	Twig	Yilan_Fushan	FushanSummer	7.1.2022	Lithocarpus hancei	separated	SAMN43491083
LI0247	SPA0457.twig.(3)	SPA0457	24.7629	121.586	FushanSummer	658.087	Twig	Yilan_Fushan	FushanSummer	7.1.2022	Quercus stenophylloides	separated	SAMN43491084
LI0248	SPA0462.twig.(3)	SPA0462	24.7623	121.585	FushanSummer	651.663	Twig	Yilan_Fushan	FushanSummer	7.1.2022	Lithocarpus glaber	separated	SAMN43491085
LI0249	SPA0104.soil.(1)	SPA0104	24.7622	121.585	FushanSummer	649.4	Soil	Yilan_Fushan	FushanSummer	7.1.2022	Lithocarpus hancei	separated	SAMN43491086
LI0250	SPA0451.soil.(1)	SPA0451	24.7623	121.585	FushanSummer	657.324	Soil	Yilan_Fushan	FushanSummer	7.1.2022	Quercus glauca	separated	SAMN43491087
LI0251	SPA0459.soil.(1)	SPA0459	24.7628	121.585	FushanSummer	660.308	Soil	Yilan_Fushan	FushanSummer	7.1.2022	Quercus stenophylloides	separated	SAMN43491088
LI0252	SPA0097.soil	SPA0097	24.7621	121.585	FushanSummer	650.8	Soil	Yilan_Fushan	FushanSummer	7.1.2022	Quercus glauca	merged	SAMN43491089
LI0253	SPA0104.twig.(1)	SPA0104	24.7622	121.585	FushanSummer	649.4	Twig	Yilan_Fushan	FushanSummer	7.1.2022	Lithocarpus hancei	separated	SAMN43491090
LI0254	SPA0451.twig.(1)	SPA0451	24.7623	121.585	FushanSummer	657.324	Twig	Yilan_Fushan	FushanSummer	7.1.2022	Quercus glauca	separated	SAMN43491091
LI0255	SPA0459.twig.(1)	SPA0459	24.7628	121.585	FushanSummer	660.308	Twig	Yilan_Fushan	FushanSummer	7.1.2022	Quercus stenophylloides	separated	SAMN43491092
LI0256	SPA0456.twig	SPA0456	24.7629	121.586	FushanSummer	657.877	Twig	Yilan_Fushan	FushanSummer	7.1.2022	Quercus stenophylloides	merged	SAMN43491093
LI0257	SPA0104.soil.(2)	SPA0104	24.7622	121.585	FushanSummer	649.4	Soil	Yilan_Fushan	FushanSummer	7.1.2022	Lithocarpus hancei	separated	SAMN43491094
LI0258	SPA0451.soil.(2)	SPA0451	24.7623	121.585	FushanSummer	657.324	Soil	Yilan_Fushan	FushanSummer	7.1.2022	Quercus glauca	separated	SAMN43491095
LI0259	SPA0459.soil.(2)	SPA0459	24.7628	121.585	FushanSummer	660.308	Soil	Yilan_Fushan	FushanSummer	7.1.2022	Quercus stenophylloides	separated	SAMN43491096
LI0260	SPA0454.soil	SPA0454	24.7628	121.585	FushanSummer	645.572	Soil	Yilan_Fushan	FushanSummer	7.1.2022	Quercus stenophylloides	merged	SAMN43491097
LI0261	SPA0104.twig.(2)	SPA0104	24.7622	121.585	FushanSummer	649.4	Twig	Yilan_Fushan	FushanSummer	7.1.2022	Lithocarpus hancei	separated	SAMN43491098
LI0262	SPA0451.twig.(2)	SPA0451	24.7623	121.585	FushanSummer	657.324	Twig	Yilan_Fushan	FushanSummer	7.1.2022	Quercus glauca	separated	SAMN43491099
LI0263	SPA0459.twig.(2)	SPA0459	24.7628	121.585	FushanSummer	660.308	Twig	Yilan_Fushan	FushanSummer	7.1.2022	Quercus stenophylloides	separated	SAMN43491100
LI0264	SPA0458.twig	SPA0458	24.7629	121.585	FushanSummer	659.571	Twig	Yilan_Fushan	FushanSummer	7.1.2022	Quercus stenophylloides	merged	SAMN43491101
LI0265	SPA0104.soil.(3)	SPA0104	24.7622	121.585	FushanSummer	649.4	Soil	Yilan_Fushan	FushanSummer	7.1.2022	Lithocarpus hancei	separated	SAMN43491102
LI0266	SPA0451.soil.(3)	SPA0451	24.7623	121.585	FushanSummer	657.324	Soil	Yilan_Fushan	FushanSummer	7.1.2022	Quercus glauca	separated	SAMN43491103
LI0267	SPA0459.soil.(3)	SPA0459	24.7628	121.585	FushanSummer	660.308	Soil	Yilan_Fushan	FushanSummer	7.1.2022	Quercus stenophylloides	separated	SAMN43491104
LI0268	SPA0456.soil	SPA0456	24.7629	121.586	FushanSummer	657.877	Soil	Yilan_Fushan	FushanSummer	7.1.2022	Quercus stenophylloides	merged	SAMN43491105
LI0269	SPA0104.twig.(3)	SPA0104	24.7622	121.585	FushanSummer	649.4	Twig	Yilan_Fushan	FushanSummer	7.1.2022	Lithocarpus hancei	separated	SAMN43491106
LI0270	SPA0451.twig.(3)	SPA0451	24.7623	121.585	FushanSummer	657.324	Twig	Yilan_Fushan	FushanSummer	7.1.2022	Quercus glauca	separated	SAMN43491107
LI0271	SPA0459.twig.(3)	SPA0459	24.7628	121.585	FushanSummer	660.308	Twig	Yilan_Fushan	FushanSummer	7.1.2022	Quercus stenophylloides	separated	SAMN43491108
LI0272	preprocessing (3)	NA	NA	NA	NA	NA	Negative control	NA	FushanSummer	NA	NA	NA	SAMN43491109
LI0273	SPA0326.soil.(1)	SPA0326	24.7622	121.585	FushanSummer	651.323	Soil	Yilan_Fushan	FushanSummer	7.1.2022	Quercus glauca	separated	SAMN43491110
LI0274	SPA0452.soil.(1)	SPA0452	24.7622	121.585	FushanSummer	655.921	Soil	Yilan_Fushan	FushanSummer	7.1.2022	Lithocarpus glaber	separated	SAMN43491111
LI0275	SPA0460.soil.(1)	SPA0460	24.7625	121.585	FushanSummer	658.571	Soil	Yilan_Fushan	FushanSummer	7.1.2022	Quercus pachyloma	separated	SAMN43491112
LI0276	SPA0458.soil	SPA0458	24.7629	121.585	FushanSummer	659.571	Soil	Yilan_Fushan	FushanSummer	7.1.2022	Quercus stenophylloides	merged	SAMN43491113
LI0277	SPA0326.twig.(1)	SPA0326	24.7622	121.585	FushanSummer	651.323	Twig	Yilan_Fushan	FushanSummer	7.1.2022	Quercus glauca	separated	SAMN43491114
LI0278	SPA0452.twig.(1)	SPA0452	24.7622	121.585	FushanSummer	655.921	Twig	Yilan_Fushan	FushanSummer	7.1.2022	Lithocarpus glaber	separated	SAMN43491115
LI0279	SPA0460.twig.(1)	SPA0460	24.7625	121.585	FushanSummer	658.571	Twig	Yilan_Fushan	FushanSummer	7.1.2022	Quercus pachyloma	separated	SAMN43491116
LI0280	EB	NA	NA	NA	NA	NA	Negative control	NA	FushanSummer	NA	NA	NA	SAMN43491117
LI0281	SPA0326.soil.(2)	SPA0326	24.7622	121.585	FushanSummer	651.323	Soil	Yilan_Fushan	FushanSummer	7.1.2022	Quercus glauca	separated	SAMN43491118
LI0282	SPA0452.soil.(2)	SPA0452	24.7622	121.585	FushanSummer	655.921	Soil	Yilan_Fushan	FushanSummer	7.1.2022	Lithocarpus glaber	separated	SAMN43491119
LI0283	SPA0460.soil.(2)	SPA0460	24.7625	121.585	FushanSummer	658.571	Soil	Yilan_Fushan	FushanSummer	7.1.2022	Quercus pachyloma	separated	SAMN43491120
LI0284	SPA0097.twig	SPA0097	24.7621	121.585	FushanSummer	650.8	Twig	Yilan_Fushan	FushanSummer	7.1.2022	Quercus glauca	merged	SAMN43491121
LI0285	SPA0326.twig.(2)	SPA0326	24.7622	121.585	FushanSummer	651.323	Twig	Yilan_Fushan	FushanSummer	7.1.2022	Quercus glauca	separated	SAMN43491122
LI0286	SPA0452.twig.(2)	SPA0452	24.7622	121.585	FushanSummer	655.921	Twig	Yilan_Fushan	FushanSummer	7.1.2022	Lithocarpus glaber	separated	SAMN43491123
LI0287	SPA0460.twig.(2)	SPA0460	24.7625	121.585	FushanSummer	658.571	Twig	Yilan_Fushan	FushanSummer	7.1.2022	Quercus pachyloma	separated	SAMN43491124
LI0288	Pseudomonas sp.	NA	NA	NA	NA	NA	Negative control	NA	FushanSummer	NA	NA	NA	SAMN43491125
LI0289	SPA0326.soil.(3)	SPA0326	24.7622	121.585	FushanSummer	651.323	Soil	Yilan_Fushan	FushanSummer	7.1.2022	Quercus glauca	separated	SAMN43491126
LI0290	SPA0452.soil.(3)	SPA0452	24.7622	121.585	FushanSummer	655.921	Soil	Yilan_Fushan	FushanSummer	7.1.2022	Lithocarpus glaber	separated	SAMN43491127
LI0291	SPA0460.soil.(3)	SPA0460	24.7625	121.585	FushanSummer	658.571	Soil	Yilan_Fushan	FushanSummer	7.1.2022	Quercus pachyloma	separated	SAMN43491128
LI0292	SPA0454.twig	SPA0454	24.7628	121.585	FushanSummer	645.572	Twig	Yilan_Fushan	FushanSummer	7.1.2022	Quercus stenophylloides	merged	SAMN43491129
LI0293	SPA0326.twig.(3)	SPA0326	24.7622	121.585	FushanSummer	651.323	Twig	Yilan_Fushan	FushanSummer	7.1.2022	Quercus glauca	separated	SAMN43491130
LI0294	SPA0452.twig.(3)	SPA0452	24.7622	121.585	FushanSummer	655.921	Twig	Yilan_Fushan	FushanSummer	7.1.2022	Lithocarpus glaber	separated	SAMN43491131
LI0295	SPA0460.twig.(3)	SPA0460	24.7625	121.585	FushanSummer	658.571	Twig	Yilan_Fushan	FushanSummer	7.1.2022	Quercus pachyloma	separated	SAMN43491132
LI0296	S.paradoxus	NA	NA	NA	NA	NA	Positive control	NA	FushanSummer	NA	NA	NA	SAMN43491133
NP0101	SPA0291.leaf.(1)	SPA0291	24.091	121.177	NantouFall	2045.29	Leaf	Nantou_MeiFong	NantouFall	10.25.2022	Quercus stenophylloides	separated	SAMN43491134
NP0102	SPA0432.leaf.(1)	SPA0432	24.1117	121.214	NantouFall	2536.2	Leaf	Nantou_21k	NantouFall	10.25.2022	Quercus stenophylloides	separated	SAMN43491135
NP0103	SPA0444.leaf.(1)	SPA0444	23.9945	121.012	PuliFall	623.21	Leaf	Nantou_PuLi	PuliFall	10.24.2022	Lithocarpus hancei	separated	SAMN43491136
NP0104	SPA0448.leaf.(1)	SPA0448	23.9964	121.013	PuliFall	775.051	Leaf	Nantou_PuLi	PuliFall	10.24.2022	Lithocarpus glaber	separated	SAMN43491137
NP0105	SPA0291.soil.(1)	SPA0291	24.091	121.177	NantouFall	2045.29	Soil	Nantou_MeiFong	NantouFall	10.25.2022	Quercus stenophylloides	separated	SAMN43491138
NP0106	SPA0432.soil.(1)	SPA0432	24.1117	121.214	NantouFall	2536.2	Soil	Nantou_21k	NantouFall	10.25.2022	Quercus stenophylloides	separated	SAMN43491139
NP0107	SPA0444.soil.(1)	SPA0444	23.9945	121.012	PuliFall	623.21	Soil	Nantou_PuLi	PuliFall	10.24.2022	Lithocarpus hancei	separated	SAMN43491140
NP0108	SPA0448.soil.(1)	SPA0448	23.9964	121.013	PuliFall	775.051	Soil	Nantou_PuLi	PuliFall	10.24.2022	Lithocarpus glaber	separated	SAMN43491141
NP0109	SPA0291.leaf.(2)	SPA0291	24.091	121.177	NantouFall	2045.29	Leaf	Nantou_MeiFong	NantouFall	10.25.2022	Quercus stenophylloides	separated	SAMN43491142
NP0110	SPA0432.leaf.(2)	SPA0432	24.1117	121.214	NantouFall	2536.2	Leaf	Nantou_21k	NantouFall	10.25.2022	Quercus stenophylloides	separated	SAMN43491143
NP0111	SPA0444.leaf.(2)	SPA0444	23.9945	121.012	PuliFall	623.21	Leaf	Nantou_PuLi	PuliFall	10.24.2022	Lithocarpus hancei	separated	SAMN43491144
NP0112	SPA0448.leaf.(2)	SPA0448	23.9964	121.013	PuliFall	775.051	Leaf	Nantou_PuLi	PuliFall	10.24.2022	Lithocarpus glaber	separated	SAMN43491145
NP0113	SPA0291.soil.(2)	SPA0291	24.091	121.177	NantouFall	2045.29	Soil	Nantou_MeiFong	NantouFall	10.25.2022	Quercus stenophylloides	separated	SAMN43491146
NP0114	SPA0432.soil.(2)	SPA0432	24.1117	121.214	NantouFall	2536.2	Soil	Nantou_21k	NantouFall	10.25.2022	Quercus stenophylloides	separated	SAMN43491147
NP0115	SPA0444.soil.(2)	SPA0444	23.9945	121.012	PuliFall	623.21	Soil	Nantou_PuLi	PuliFall	10.24.2022	Lithocarpus hancei	separated	SAMN43491148
NP0116	SPA0448.soil.(2)	SPA0448	23.9964	121.013	PuliFall	775.051	Soil	Nantou_PuLi	PuliFall	10.24.2022	Lithocarpus glaber	separated	SAMN43491149
NP0117	SPA0291.leaf.(3)	SPA0291	24.091	121.177	NantouFall	2045.29	Leaf	Nantou_MeiFong	NantouFall	10.25.2022	Quercus stenophylloides	separated	SAMN43491150
NP0118	SPA0432.leaf.(3)	SPA0432	24.1117	121.214	NantouFall	2536.2	Leaf	Nantou_21k	NantouFall	10.25.2022	Quercus stenophylloides	separated	SAMN43491151
NP0119	SPA0444.leaf.(3)	SPA0444	23.9945	121.012	PuliFall	623.21	Leaf	Nantou_PuLi	PuliFall	10.24.2022	Lithocarpus hancei	separated	SAMN43491152
NP0120	SPA0448.leaf.(3)	SPA0448	23.9964	121.013	PuliFall	775.051	Leaf	Nantou_PuLi	PuliFall	10.24.2022	Lithocarpus glaber	separated	SAMN43491153
NP0121	SPA0291.soil.(3)	SPA0291	24.091	121.177	NantouFall	2045.29	Soil	Nantou_MeiFong	NantouFall	10.25.2022	Quercus stenophylloides	separated	SAMN43491154
NP0122	SPA0432.soil.(3)	SPA0432	24.1117	121.214	NantouFall	2536.2	Soil	Nantou_21k	NantouFall	10.25.2022	Quercus stenophylloides	separated	SAMN43491155
NP0123	SPA0444.soil.(3)	SPA0444	23.9945	121.012	PuliFall	623.21	Soil	Nantou_PuLi	PuliFall	10.24.2022	Lithocarpus hancei	separated	SAMN43491156
NP0124	SPA0448.soil.(3)	SPA0448	23.9964	121.013	PuliFall	775.051	Soil	Nantou_PuLi	PuliFall	10.24.2022	Lithocarpus glaber	separated	SAMN43491157
NP0125	SPA0423.leaf.(1)	SPA0423	24.0972	121.181	NantouFall	2170.4	Leaf	Nantou_RueiYan	NantouFall	10.25.2022	Quercus stenophylloides	separated	SAMN43491158
NP0126	SPA0441.leaf.(1)	SPA0441	23.9901	121.016	PuliFall	593.127	Leaf	Nantou_PuLi	PuliFall	10.24.2022	Quercus glauca	separated	SAMN43491159
NP0127	SPA0445.leaf.(1)	SPA0445	23.9965	121.01	PuliFall	746.667	Leaf	Nantou_PuLi	PuliFall	10.24.2022	Lithocarpus hancei	separated	SAMN43491160
NP0128	SPA0449.leaf.(1)	SPA0449	23.9965	121.013	PuliFall	774.686	Leaf	Nantou_PuLi	PuliFall	10.24.2022	Castanopsis fargesii	separated	SAMN43491161
NP0129	SPA0423.soil.(1)	SPA0423	24.0972	121.181	NantouFall	2170.4	Soil	Nantou_RueiYan	NantouFall	10.25.2022	Quercus stenophylloides	separated	SAMN43491162
NP0130	SPA0441.soil.(1)	SPA0441	23.9901	121.016	PuliFall	593.127	Soil	Nantou_PuLi	PuliFall	10.24.2022	Quercus glauca	separated	SAMN43491163
NP0131	SPA0445.soil.(1)	SPA0445	23.9965	121.01	PuliFall	746.667	Soil	Nantou_PuLi	PuliFall	10.24.2022	Lithocarpus hancei	separated	SAMN43491164
NP0132	SPA0449.soil.(1)	SPA0449	23.9965	121.013	PuliFall	774.686	Soil	Nantou_PuLi	PuliFall	10.24.2022	Castanopsis fargesii	separated	SAMN43491165
NP0133	SPA0423.leaf.(2)	SPA0423	24.0972	121.181	NantouFall	2170.4	Leaf	Nantou_RueiYan	NantouFall	10.25.2022	Quercus stenophylloides	separated	SAMN43491166
NP0134	SPA0441.leaf.(2)	SPA0441	23.9901	121.016	PuliFall	593.127	Leaf	Nantou_PuLi	PuliFall	10.24.2022	Quercus glauca	separated	SAMN43491167
NP0135	SPA0445.leaf.(2)	SPA0445	23.9965	121.01	PuliFall	746.667	Leaf	Nantou_PuLi	PuliFall	10.24.2022	Lithocarpus hancei	separated	SAMN43491168
NP0136	SPA0449.leaf.(2)	SPA0449	23.9965	121.013	PuliFall	774.686	Leaf	Nantou_PuLi	PuliFall	10.24.2022	Castanopsis fargesii	separated	SAMN43491169
NP0137	SPA0423.soil.(2)	SPA0423	24.0972	121.181	NantouFall	2170.4	Soil	Nantou_RueiYan	NantouFall	10.25.2022	Quercus stenophylloides	separated	SAMN43491170
NP0138	SPA0441.soil.(2)	SPA0441	23.9901	121.016	PuliFall	593.127	Soil	Nantou_PuLi	PuliFall	10.24.2022	Quercus glauca	separated	SAMN43491171
NP0139	SPA0445.soil.(2)	SPA0445	23.9965	121.01	PuliFall	746.667	Soil	Nantou_PuLi	PuliFall	10.24.2022	Lithocarpus hancei	separated	SAMN43491172
NP0140	SPA0449.soil.(2)	SPA0449	23.9965	121.013	PuliFall	774.686	Soil	Nantou_PuLi	PuliFall	10.24.2022	Castanopsis fargesii	separated	SAMN43491173
NP0141	SPA0423.leaf.(3)	SPA0423	24.0972	121.181	NantouFall	2170.4	Leaf	Nantou_RueiYan	NantouFall	10.25.2022	Quercus stenophylloides	separated	SAMN43491174
NP0142	SPA0441.leaf.(3)	SPA0441	23.9901	121.016	PuliFall	593.127	Leaf	Nantou_PuLi	PuliFall	10.24.2022	Quercus glauca	separated	SAMN43491175
NP0143	SPA0445.leaf.(3)	SPA0445	23.9965	121.01	PuliFall	746.667	Leaf	Nantou_PuLi	PuliFall	10.24.2022	Lithocarpus hancei	separated	SAMN43491176
NP0144	SPA0449.leaf.(3)	SPA0449	23.9965	121.013	PuliFall	774.686	Leaf	Nantou_PuLi	PuliFall	10.24.2022	Castanopsis fargesii	separated	SAMN43491177
NP0145	SPA0423.soil.(3)	SPA0423	24.0972	121.181	NantouFall	2170.4	Soil	Nantou_RueiYan	NantouFall	10.25.2022	Quercus stenophylloides	separated	SAMN43491178
NP0146	SPA0441.soil.(3)	SPA0441	23.9901	121.016	PuliFall	593.127	Soil	Nantou_PuLi	PuliFall	10.24.2022	Quercus glauca	separated	SAMN43491179
NP0147	SPA0445.soil.(3)	SPA0445	23.9965	121.01	PuliFall	746.667	Soil	Nantou_PuLi	PuliFall	10.24.2022	Lithocarpus hancei	separated	SAMN43491180
NP0148	SPA0449.soil.(3)	SPA0449	23.9965	121.013	PuliFall	774.686	Soil	Nantou_PuLi	PuliFall	10.24.2022	Castanopsis fargesii	separated	SAMN43491181
NP0149	SPA0424.leaf.(1)	SPA0424	24.0971	121.181	NantouFall	2169.72	Leaf	Nantou_RueiYan	NantouFall	10.25.2022	Quercus morii	separated	SAMN43491182
NP0150	SPA0442.leaf.(1)	SPA0442	23.9902	121.016	PuliFall	572.789	Leaf	Nantou_PuLi	PuliFall	10.24.2022	Quercus glauca	separated	SAMN43491183
NP0151	SPA0472.leaf.(1)	SPA0472	24.09	121.174	NantouFall	2090.01	Leaf	Nantou_MeiFong	NantouFall	10.26.2022	Lithocarpus glaber	separated	SAMN43491184
NP0152	SPA0281.leaf	SPA0281	24.0913	121.176	NantouFall	2053.63	Leaf	Nantou_MeiFong	NantouFall	10.24.2022	Quercus stenophylloides	merged	SAMN43491185
NP0153	SPA0424.soil.(1)	SPA0424	24.0971	121.181	NantouFall	2169.72	Soil	Nantou_RueiYan	NantouFall	10.25.2022	Quercus morii	separated	SAMN43491186
NP0154	SPA0442.soil.(1)	SPA0442	23.9902	121.016	PuliFall	572.789	Soil	Nantou_PuLi	PuliFall	10.24.2022	Quercus glauca	separated	SAMN43491187
NP0155	SPA0472.soil.(1)	SPA0472	24.09	121.174	NantouFall	2090.01	Soil	Nantou_MeiFong	NantouFall	10.26.2022	Lithocarpus glaber	separated	SAMN43491188
NP0156	SPA0429.soil	SPA0429	24.1129	121.215	NantouFall	2548.8	Soil	Nantou_RenAi	NantouFall	10.25.2022	Quercus stenophylloides	merged	SAMN43491189
NP0157	SPA0424.leaf.(2)	SPA0424	24.0971	121.181	NantouFall	2169.72	Leaf	Nantou_RueiYan	NantouFall	10.25.2022	Quercus morii	separated	SAMN43491190
NP0158	SPA0442.leaf.(2)	SPA0442	23.9902	121.016	PuliFall	572.789	Leaf	Nantou_PuLi	PuliFall	10.24.2022	Quercus glauca	separated	SAMN43491191
NP0159	SPA0472.leaf.(2)	SPA0472	24.09	121.174	NantouFall	2090.01	Leaf	Nantou_MeiFong	NantouFall	10.26.2022	Lithocarpus glaber	separated	SAMN43491192
NP0160	SPA0428.leaf	SPA0428	24.1129	121.215	NantouFall	2547.58	Leaf	Nantou_RenAi	NantouFall	10.25.2022	Quercus stenophylloides	merged	SAMN43491193
NP0161	SPA0424.soil.(2)	SPA0424	24.0971	121.181	NantouFall	2169.72	Soil	Nantou_RueiYan	NantouFall	10.25.2022	Quercus morii	separated	SAMN43491194
NP0162	SPA0442.soil.(2)	SPA0442	23.9902	121.016	PuliFall	572.789	Soil	Nantou_PuLi	PuliFall	10.24.2022	Quercus glauca	separated	SAMN43491195
NP0163	SPA0472.soil.(2)	SPA0472	24.09	121.174	NantouFall	2090.01	Soil	Nantou_MeiFong	NantouFall	10.26.2022	Lithocarpus glaber	separated	SAMN43491196
NP0164	SPA0440.soil	SPA0440	24.1115	121.214	NantouFall	2536.84	Soil	Nantou_21k	NantouFall	10.25.2022	Quercus stenophylloides	merged	SAMN43491197
NP0165	SPA0424.leaf.(3)	SPA0424	24.0971	121.181	NantouFall	2169.72	Leaf	Nantou_RueiYan	NantouFall	10.25.2022	Quercus morii	separated	SAMN43491198
NP0166	SPA0442.leaf.(3)	SPA0442	23.9902	121.016	PuliFall	572.789	Leaf	Nantou_PuLi	PuliFall	10.24.2022	Quercus glauca	separated	SAMN43491199
NP0167	SPA0472.leaf.(3)	SPA0472	24.09	121.174	NantouFall	2090.01	Leaf	Nantou_MeiFong	NantouFall	10.26.2022	Lithocarpus glaber	separated	SAMN43491200
NP0168	SPA0429.leaf	SPA0429	24.1129	121.215	NantouFall	2548.8	Leaf	Nantou_RenAi	NantouFall	10.25.2022	Quercus stenophylloides	merged	SAMN43491201
NP0169	SPA0424.soil.(3)	SPA0424	24.0971	121.181	NantouFall	2169.72	Soil	Nantou_RueiYan	NantouFall	10.25.2022	Quercus morii	separated	SAMN43491202
NP0170	SPA0442.soil.(3)	SPA0442	23.9902	121.016	PuliFall	572.789	Soil	Nantou_PuLi	PuliFall	10.24.2022	Quercus glauca	separated	SAMN43491203
NP0171	SPA0472.soil.(3)	SPA0472	24.09	121.174	NantouFall	2090.01	Soil	Nantou_MeiFong	NantouFall	10.26.2022	Lithocarpus glaber	separated	SAMN43491204
NP0172	preprocessing (2)	NA	NA	NA	NA	NA	Negative control	NA	NantouFall	NA	NA	NA	SAMN43491205
NP0173	SPA0425.leaf.(1)	SPA0425	24.0996	121.181	NantouFall	2159.16	Leaf	Nantou_RueiYan	NantouFall	10.25.2022	Quercus morii	separated	SAMN43491206
NP0174	SPA0443.leaf.(1)	SPA0443	23.9935	121.013	PuliFall	584.042	Leaf	Nantou_PuLi	PuliFall	10.24.2022	Lithocarpus hancei	separated	SAMN43491207
NP0175	SPA0447.leaf.(1)	SPA0447	23.9963	121.013	PuliFall	779.862	Leaf	Nantou_PuLi	PuliFall	10.24.2022	Lithocarpus glaber	separated	SAMN43491208
NP0176	SPA0440.leaf	SPA0440	24.1115	121.214	NantouFall	2536.84	Leaf	Nantou_21k	NantouFall	10.25.2022	Quercus stenophylloides	merged	SAMN43491209
NP0177	SPA0425.soil.(1)	SPA0425	24.0996	121.181	NantouFall	2159.16	Soil	Nantou_RueiYan	NantouFall	10.25.2022	Quercus morii	separated	SAMN43491210
NP0178	SPA0443.soil.(1)	SPA0443	23.9935	121.013	PuliFall	584.042	Soil	Nantou_PuLi	PuliFall	10.24.2022	Lithocarpus hancei	separated	SAMN43491211
NP0179	SPA0447.soil.(1)	SPA0447	23.9963	121.013	PuliFall	779.862	Soil	Nantou_PuLi	PuliFall	10.24.2022	Lithocarpus glaber	separated	SAMN43491212
NP0180	preprocessing(3)	NA	NA	NA	NA	NA	Negative control	NA	NantouFall	NA	NA	NA	SAMN43491213
NP0181	SPA0425.leaf.(2)	SPA0425	24.0996	121.181	NantouFall	2159.16	Leaf	Nantou_RueiYan	NantouFall	10.25.2022	Quercus morii	separated	SAMN43491214
NP0182	SPA0443.leaf.(2)	SPA0443	23.9935	121.013	PuliFall	584.042	Leaf	Nantou_PuLi	PuliFall	10.24.2022	Lithocarpus hancei	separated	SAMN43491215
NP0183	SPA0447.leaf.(2)	SPA0447	23.9963	121.013	PuliFall	779.862	Leaf	Nantou_PuLi	PuliFall	10.24.2022	Lithocarpus glaber	separated	SAMN43491216
NP0184	SPA0281.soil	SPA0281	24.0913	121.176	NantouFall	2053.63	Soil	Nantou_MeiFong	NantouFall	10.24.2022	Quercus stenophylloides	merged	SAMN43491217
NP0185	SPA0425.soil.(2)	SPA0425	24.0996	121.181	NantouFall	2159.16	Soil	Nantou_RueiYan	NantouFall	10.25.2022	Quercus morii	separated	SAMN43491218
NP0186	SPA0443.soil.(2)	SPA0443	23.9935	121.013	PuliFall	584.042	Soil	Nantou_PuLi	PuliFall	10.24.2022	Lithocarpus hancei	separated	SAMN43491219
NP0187	SPA0447.soil.(2)	SPA0447	23.9963	121.013	PuliFall	779.862	Soil	Nantou_PuLi	PuliFall	10.24.2022	Lithocarpus glaber	separated	SAMN43491220
NP0188	ElutionBuffer	NA	NA	NA	NA	NA	Negative control	NA	NantouFall	NA	NA	NA	SAMN43491221
NP0189	SPA0425.leaf.(3)	SPA0425	24.0996	121.181	NantouFall	2159.16	Leaf	Nantou_RueiYan	NantouFall	10.25.2022	Quercus morii	separated	SAMN43491222
NP0190	SPA0443.leaf.(3)	SPA0443	23.9935	121.013	PuliFall	584.042	Leaf	Nantou_PuLi	PuliFall	10.24.2022	Lithocarpus hancei	separated	SAMN43491223
NP0191	SPA0447.leaf.(3)	SPA0447	23.9963	121.013	PuliFall	779.862	Leaf	Nantou_PuLi	PuliFall	10.24.2022	Lithocarpus glaber	separated	SAMN43491224
NP0192	SPA0428.soil	SPA0428	24.1129	121.215	NantouFall	2547.58	Soil	Nantou_RenAi	NantouFall	10.25.2022	Quercus stenophylloides	merged	SAMN43491225
NP0193	SPA0425.soil.(3)	SPA0425	24.0996	121.181	NantouFall	2159.16	Soil	Nantou_RueiYan	NantouFall	10.25.2022	Quercus morii	separated	SAMN43491226
NP0194	SPA0443.soil.(3)	SPA0443	23.9935	121.013	PuliFall	584.042	Soil	Nantou_PuLi	PuliFall	10.24.2022	Lithocarpus hancei	separated	SAMN43491227
NP0195	SPA0447.soil.(3)	SPA0447	23.9963	121.013	PuliFall	779.862	Soil	Nantou_PuLi	PuliFall	10.24.2022	Lithocarpus glaber	separated	SAMN43491228
NP0196	S. kudriavzevii	NA	NA	NA	NA	NA	Positive control	NA	NantouFall	NA	NA	NA	SAMN43491229
NP0201	SPA0291.twig.(1)	SPA0291	24.091	121.177	NantouFall	2045.29	Twig	Nantou_MeiFong	NantouFall	10.25.2022	Quercus stenophylloides	separated	SAMN43491230
NP0202	SPA0432.twig.(1)	SPA0432	24.1117	121.214	NantouFall	2536.2	Twig	Nantou_21k	NantouFall	10.25.2022	Quercus stenophylloides	separated	SAMN43491231
NP0203	SPA0444.twig.(1)	SPA0444	23.9945	121.012	PuliFall	623.21	Twig	Nantou_PuLi	PuliFall	10.24.2022	Lithocarpus hancei	separated	SAMN43491232
NP0204	SPA0448.twig.(1)	SPA0448	23.9964	121.013	PuliFall	775.051	Twig	Nantou_PuLi	PuliFall	10.24.2022	Lithocarpus glaber	separated	SAMN43491233
NP0205	SPA0291.litter.(1)	SPA0291	24.091	121.177	NantouFall	2045.29	Litter	Nantou_MeiFong	NantouFall	10.25.2022	Quercus stenophylloides	separated	SAMN43491234
NP0206	SPA0432.litter.(1)	SPA0432	24.1117	121.214	NantouFall	2536.2	Litter	Nantou_21k	NantouFall	10.25.2022	Quercus stenophylloides	separated	SAMN43491235
NP0207	SPA0444.litter.(1)	SPA0444	23.9945	121.012	PuliFall	623.21	Litter	Nantou_PuLi	PuliFall	10.24.2022	Lithocarpus hancei	separated	SAMN43491236
NP0208	SPA0448.litter.(1)	SPA0448	23.9964	121.013	PuliFall	775.051	Litter	Nantou_PuLi	PuliFall	10.24.2022	Lithocarpus glaber	separated	SAMN43491237
NP0209	SPA0291.twig.(2)	SPA0291	24.091	121.177	NantouFall	2045.29	Twig	Nantou_MeiFong	NantouFall	10.25.2022	Quercus stenophylloides	separated	SAMN43491238
NP0210	SPA0432.twig.(2)	SPA0432	24.1117	121.214	NantouFall	2536.2	Twig	Nantou_21k	NantouFall	10.25.2022	Quercus stenophylloides	separated	SAMN43491239
NP0211	SPA0444.twig.(2)	SPA0444	23.9945	121.012	PuliFall	623.21	Twig	Nantou_PuLi	PuliFall	10.24.2022	Lithocarpus hancei	separated	SAMN43491240
NP0212	SPA0448.twig.(2)	SPA0448	23.9964	121.013	PuliFall	775.051	Twig	Nantou_PuLi	PuliFall	10.24.2022	Lithocarpus glaber	separated	SAMN43491241
NP0213	SPA0291.litter.(2)	SPA0291	24.091	121.177	NantouFall	2045.29	Litter	Nantou_MeiFong	NantouFall	10.25.2022	Quercus stenophylloides	separated	SAMN43491242
NP0214	SPA0432.litter.(2)	SPA0432	24.1117	121.214	NantouFall	2536.2	Litter	Nantou_21k	NantouFall	10.25.2022	Quercus stenophylloides	separated	SAMN43491243
NP0215	SPA0444.litter.(2)	SPA0444	23.9945	121.012	PuliFall	623.21	Litter	Nantou_PuLi	PuliFall	10.24.2022	Lithocarpus hancei	separated	SAMN43491244
NP0216	SPA0448.litter.(2)	SPA0448	23.9964	121.013	PuliFall	775.051	Litter	Nantou_PuLi	PuliFall	10.24.2022	Lithocarpus glaber	separated	SAMN43491245
NP0217	SPA0291.twig.(3)	SPA0291	24.091	121.177	NantouFall	2045.29	Twig	Nantou_MeiFong	NantouFall	10.25.2022	Quercus stenophylloides	separated	SAMN43491246
NP0218	SPA0432.twig.(3)	SPA0432	24.1117	121.214	NantouFall	2536.2	Twig	Nantou_21k	NantouFall	10.25.2022	Quercus stenophylloides	separated	SAMN43491247
NP0219	SPA0444.twig.(3)	SPA0444	23.9945	121.012	PuliFall	623.21	Twig	Nantou_PuLi	PuliFall	10.24.2022	Lithocarpus hancei	separated	SAMN43491248
NP0220	SPA0448.twig.(3)	SPA0448	23.9964	121.013	PuliFall	775.051	Twig	Nantou_PuLi	PuliFall	10.24.2022	Lithocarpus glaber	separated	SAMN43491249
NP0221	SPA0291.litter.(3)	SPA0291	24.091	121.177	NantouFall	2045.29	Litter	Nantou_MeiFong	NantouFall	10.25.2022	Quercus stenophylloides	separated	SAMN43491250
NP0222	SPA0432.litter.(3)	SPA0432	24.1117	121.214	NantouFall	2536.2	Litter	Nantou_21k	NantouFall	10.25.2022	Quercus stenophylloides	separated	SAMN43491251
NP0223	SPA0444.litter.(3)	SPA0444	23.9945	121.012	PuliFall	623.21	Litter	Nantou_PuLi	PuliFall	10.24.2022	Lithocarpus hancei	separated	SAMN43491252
NP0224	SPA0448.litter.(3)	SPA0448	23.9964	121.013	PuliFall	775.051	Litter	Nantou_PuLi	PuliFall	10.24.2022	Lithocarpus glaber	separated	SAMN43491253
NP0225	SPA0423.twig.(1)	SPA0423	24.0972	121.181	NantouFall	2170.4	Twig	Nantou_RueiYan	NantouFall	10.25.2022	Quercus stenophylloides	separated	SAMN43491254
NP0226	SPA0441.twig.(1)	SPA0441	23.9901	121.016	PuliFall	593.127	Twig	Nantou_PuLi	PuliFall	10.24.2022	Quercus glauca	separated	SAMN43491255
NP0227	SPA0445.twig.(1)	SPA0445	23.9965	121.01	PuliFall	746.667	Twig	Nantou_PuLi	PuliFall	10.24.2022	Lithocarpus hancei	separated	SAMN43491256
NP0228	SPA0449.twig.(1)	SPA0449	23.9965	121.013	PuliFall	774.686	Twig	Nantou_PuLi	PuliFall	10.24.2022	Castanopsis fargesii	separated	SAMN43491257
NP0229	SPA0423.litter.(1)	SPA0423	24.0972	121.181	NantouFall	2170.4	Litter	Nantou_RueiYan	NantouFall	10.25.2022	Quercus stenophylloides	separated	SAMN43491258
NP0230	SPA0441.litter.(1)	SPA0441	23.9901	121.016	PuliFall	593.127	Litter	Nantou_PuLi	PuliFall	10.24.2022	Quercus glauca	separated	SAMN43491259
NP0231	SPA0445.litter.(1)	SPA0445	23.9965	121.01	PuliFall	746.667	Litter	Nantou_PuLi	PuliFall	10.24.2022	Lithocarpus hancei	separated	SAMN43491260
NP0232	SPA0449.litter.(1)	SPA0449	23.9965	121.013	PuliFall	774.686	Litter	Nantou_PuLi	PuliFall	10.24.2022	Castanopsis fargesii	separated	SAMN43491261
NP0233	SPA0423.twig.(2)	SPA0423	24.0972	121.181	NantouFall	2170.4	Twig	Nantou_RueiYan	NantouFall	10.25.2022	Quercus stenophylloides	separated	SAMN43491262
NP0234	SPA0441.twig.(2)	SPA0441	23.9901	121.016	PuliFall	593.127	Twig	Nantou_PuLi	PuliFall	10.24.2022	Quercus glauca	separated	SAMN43491263
NP0235	SPA0445.twig.(2)	SPA0445	23.9965	121.01	PuliFall	746.667	Twig	Nantou_PuLi	PuliFall	10.24.2022	Lithocarpus hancei	separated	SAMN43491264
NP0236	SPA0449.twig.(2)	SPA0449	23.9965	121.013	PuliFall	774.686	Twig	Nantou_PuLi	PuliFall	10.24.2022	Castanopsis fargesii	separated	SAMN43491265
NP0237	SPA0423.litter.(2)	SPA0423	24.0972	121.181	NantouFall	2170.4	Litter	Nantou_RueiYan	NantouFall	10.25.2022	Quercus stenophylloides	separated	SAMN43491266
NP0238	SPA0441.litter.(2)	SPA0441	23.9901	121.016	PuliFall	593.127	Litter	Nantou_PuLi	PuliFall	10.24.2022	Quercus glauca	separated	SAMN43491267
NP0239	SPA0445.litter.(2)	SPA0445	23.9965	121.01	PuliFall	746.667	Litter	Nantou_PuLi	PuliFall	10.24.2022	Lithocarpus hancei	separated	SAMN43491268
NP0240	SPA0449.litter.(2)	SPA0449	23.9965	121.013	PuliFall	774.686	Litter	Nantou_PuLi	PuliFall	10.24.2022	Castanopsis fargesii	separated	SAMN43491269
NP0241	SPA0423.twig.(3)	SPA0423	24.0972	121.181	NantouFall	2170.4	Twig	Nantou_RueiYan	NantouFall	10.25.2022	Quercus stenophylloides	separated	SAMN43491270
NP0242	SPA0441.twig.(3)	SPA0441	23.9901	121.016	PuliFall	593.127	Twig	Nantou_PuLi	PuliFall	10.24.2022	Quercus glauca	separated	SAMN43491271
NP0243	SPA0445.twig.(3)	SPA0445	23.9965	121.01	PuliFall	746.667	Twig	Nantou_PuLi	PuliFall	10.24.2022	Lithocarpus hancei	separated	SAMN43491272
NP0244	SPA0449.twig.(3)	SPA0449	23.9965	121.013	PuliFall	774.686	Twig	Nantou_PuLi	PuliFall	10.24.2022	Castanopsis fargesii	separated	SAMN43491273
NP0245	SPA0423.litter.(3)	SPA0423	24.0972	121.181	NantouFall	2170.4	Litter	Nantou_RueiYan	NantouFall	10.25.2022	Quercus stenophylloides	separated	SAMN43491274
NP0246	SPA0441.litter.(3)	SPA0441	23.9901	121.016	PuliFall	593.127	Litter	Nantou_PuLi	PuliFall	10.24.2022	Quercus glauca	separated	SAMN43491275
NP0247	SPA0445.litter.(3)	SPA0445	23.9965	121.01	PuliFall	746.667	Litter	Nantou_PuLi	PuliFall	10.24.2022	Lithocarpus hancei	separated	SAMN43491276
NP0248	SPA0449.litter.(3)	SPA0449	23.9965	121.013	PuliFall	774.686	Litter	Nantou_PuLi	PuliFall	10.24.2022	Castanopsis fargesii	separated	SAMN43491277
NP0249	SPA0424.twig.(1)	SPA0424	24.0971	121.181	NantouFall	2169.72	Twig	Nantou_RueiYan	NantouFall	10.25.2022	Quercus morii	separated	SAMN43491278
NP0250	SPA0442.twig.(1)	SPA0442	23.9902	121.016	PuliFall	572.789	Twig	Nantou_PuLi	PuliFall	10.24.2022	Quercus glauca	separated	SAMN43491279
NP0251	SPA0472.twig.(1)	SPA0472	24.09	121.174	NantouFall	2090.01	Twig	Nantou_MeiFong	NantouFall	10.26.2022	Lithocarpus glaber	separated	SAMN43491280
NP0252	SPA0281.twig	SPA0281	24.0913	121.176	NantouFall	2053.63	Twig	Nantou_MeiFong	NantouFall	10.24.2022	Quercus stenophylloides	merged	SAMN43491281
NP0253	SPA0424.litter.(1)	SPA0424	24.0971	121.181	NantouFall	2169.72	Litter	Nantou_RueiYan	NantouFall	10.25.2022	Quercus morii	separated	SAMN43491282
NP0254	SPA0442.litter.(1)	SPA0442	23.9902	121.016	PuliFall	572.789	Litter	Nantou_PuLi	PuliFall	10.24.2022	Quercus glauca	separated	SAMN43491283
NP0255	SPA0472.litter.(1)	SPA0472	24.09	121.174	NantouFall	2090.01	Litter	Nantou_MeiFong	NantouFall	10.26.2022	Lithocarpus glaber	separated	SAMN43491284
NP0256	SPA0429.litter	SPA0429	24.1129	121.215	NantouFall	2548.8	Litter	Nantou_RenAi	NantouFall	10.25.2022	Quercus stenophylloides	merged	SAMN43491285
NP0257	SPA0424.twig.(2)	SPA0424	24.0971	121.181	NantouFall	2169.72	Twig	Nantou_RueiYan	NantouFall	10.25.2022	Quercus morii	separated	SAMN43491286
NP0258	SPA0442.twig.(2)	SPA0442	23.9902	121.016	PuliFall	572.789	Twig	Nantou_PuLi	PuliFall	10.24.2022	Quercus glauca	separated	SAMN43491287
NP0259	SPA0472.twig.(2)	SPA0472	24.09	121.174	NantouFall	2090.01	Twig	Nantou_MeiFong	NantouFall	10.26.2022	Lithocarpus glaber	separated	SAMN43491288
NP0260	SPA0428.twig	SPA0428	24.1129	121.215	NantouFall	2547.58	Twig	Nantou_RenAi	NantouFall	10.25.2022	Quercus stenophylloides	merged	SAMN43491289
NP0261	SPA0424.litter.(2)	SPA0424	24.0971	121.181	NantouFall	2169.72	Litter	Nantou_RueiYan	NantouFall	10.25.2022	Quercus morii	separated	SAMN43491290
NP0262	SPA0442.litter.(2)	SPA0442	23.9902	121.016	PuliFall	572.789	Litter	Nantou_PuLi	PuliFall	10.24.2022	Quercus glauca	separated	SAMN43491291
NP0263	SPA0472.litter.(2)	SPA0472	24.09	121.174	NantouFall	2090.01	Litter	Nantou_MeiFong	NantouFall	10.26.2022	Lithocarpus glaber	separated	SAMN43491292
NP0264	SPA0440.litter	SPA0440	24.1115	121.214	NantouFall	2536.84	Litter	Nantou_21k	NantouFall	10.25.2022	Quercus stenophylloides	merged	SAMN43491293
NP0265	SPA0424.twig.(3)	SPA0424	24.0971	121.181	NantouFall	2169.72	Twig	Nantou_RueiYan	NantouFall	10.25.2022	Quercus morii	separated	SAMN43491294
NP0266	SPA0442.twig.(3)	SPA0442	23.9902	121.016	PuliFall	572.789	Twig	Nantou_PuLi	PuliFall	10.24.2022	Quercus glauca	separated	SAMN43491295
NP0267	SPA0472.twig.(3)	SPA0472	24.09	121.174	NantouFall	2090.01	Twig	Nantou_MeiFong	NantouFall	10.26.2022	Lithocarpus glaber	separated	SAMN43491296
NP0268	SPA0429.twig	SPA0429	24.1129	121.215	NantouFall	2548.8	Twig	Nantou_RenAi	NantouFall	10.25.2022	Quercus stenophylloides	merged	SAMN43491297
NP0269	SPA0424.litter.(3)	SPA0424	24.0971	121.181	NantouFall	2169.72	Litter	Nantou_RueiYan	NantouFall	10.25.2022	Quercus morii	separated	SAMN43491298
NP0270	SPA0442.litter.(3)	SPA0442	23.9902	121.016	PuliFall	572.789	Litter	Nantou_PuLi	PuliFall	10.24.2022	Quercus glauca	separated	SAMN43491299
NP0271	SPA0472.litter.(3)	SPA0472	24.09	121.174	NantouFall	2090.01	Litter	Nantou_MeiFong	NantouFall	10.26.2022	Lithocarpus glaber	separated	SAMN43491300
NP0272	preprocessing (1)	NA	NA	NA	NA	NA	Negative control	NA	NantouFall	NA	NA	NA	SAMN43491301
NP0273	SPA0425.twig.(1)	SPA0425	24.0996	121.181	NantouFall	2159.16	Twig	Nantou_RueiYan	NantouFall	10.25.2022	Quercus morii	separated	SAMN43491302
NP0274	SPA0443.twig.(1)	SPA0443	23.9935	121.013	PuliFall	584.042	Twig	Nantou_PuLi	PuliFall	10.24.2022	Lithocarpus hancei	separated	SAMN43491303
NP0275	SPA0447.twig.(1)	SPA0447	23.9963	121.013	PuliFall	779.862	Twig	Nantou_PuLi	PuliFall	10.24.2022	Lithocarpus glaber	separated	SAMN43491304
NP0276	SPA0440.twig	SPA0440	24.1115	121.214	NantouFall	2536.84	Twig	Nantou_21k	NantouFall	10.25.2022	Quercus stenophylloides	merged	SAMN43491305
NP0277	SPA0425.litter.(1)	SPA0425	24.0996	121.181	NantouFall	2159.16	Litter	Nantou_RueiYan	NantouFall	10.25.2022	Quercus morii	separated	SAMN43491306
NP0278	SPA0443.litter.(1)	SPA0443	23.9935	121.013	PuliFall	584.042	Litter	Nantou_PuLi	PuliFall	10.24.2022	Lithocarpus hancei	separated	SAMN43491307
NP0279	SPA0447.litter.(1)	SPA0447	23.9963	121.013	PuliFall	779.862	Litter	Nantou_PuLi	PuliFall	10.24.2022	Lithocarpus glaber	separated	SAMN43491308
NP0280	Pseudomonas sp.	NA	NA	NA	NA	NA	Negative control	NA	NantouFall	NA	NA	NA	SAMN43491309
NP0281	SPA0425.twig.(2)	SPA0425	24.0996	121.181	NantouFall	2159.16	Twig	Nantou_RueiYan	NantouFall	10.25.2022	Quercus morii	separated	SAMN43491310
NP0282	SPA0443.twig.(2)	SPA0443	23.9935	121.013	PuliFall	584.042	Twig	Nantou_PuLi	PuliFall	10.24.2022	Lithocarpus hancei	separated	SAMN43491311
NP0283	SPA0447.twig.(2)	SPA0447	23.9963	121.013	PuliFall	779.862	Twig	Nantou_PuLi	PuliFall	10.24.2022	Lithocarpus glaber	separated	SAMN43491312
NP0284	SPA0281.litter	SPA0281	24.0913	121.176	NantouFall	2053.63	Litter	Nantou_MeiFong	NantouFall	10.24.2022	Quercus stenophylloides	merged	SAMN43491313
NP0285	SPA0425.litter.(2)	SPA0425	24.0996	121.181	NantouFall	2159.16	Litter	Nantou_RueiYan	NantouFall	10.25.2022	Quercus morii	separated	SAMN43491314
NP0286	SPA0443.litter.(2)	SPA0443	23.9935	121.013	PuliFall	584.042	Litter	Nantou_PuLi	PuliFall	10.24.2022	Lithocarpus hancei	separated	SAMN43491315
NP0287	SPA0447.litter.(2)	SPA0447	23.9963	121.013	PuliFall	779.862	Litter	Nantou_PuLi	PuliFall	10.24.2022	Lithocarpus glaber	separated	SAMN43491316
NP0288	S. cerevisiae	NA	NA	NA	NA	NA	Positive control	NA	NantouFall	NA	NA	NA	SAMN43491317
NP0289	SPA0425.twig.(3)	SPA0425	24.0996	121.181	NantouFall	2159.16	Twig	Nantou_RueiYan	NantouFall	10.25.2022	Quercus morii	separated	SAMN43491318
NP0290	SPA0443.twig.(3)	SPA0443	23.9935	121.013	PuliFall	584.042	Twig	Nantou_PuLi	PuliFall	10.24.2022	Lithocarpus hancei	separated	SAMN43491319
NP0291	SPA0447.twig.(3)	SPA0447	23.9963	121.013	PuliFall	779.862	Twig	Nantou_PuLi	PuliFall	10.24.2022	Lithocarpus glaber	separated	SAMN43491320
NP0292	SPA0428.litter	SPA0428	24.1129	121.215	NantouFall	2547.58	Litter	Nantou_RenAi	NantouFall	10.25.2022	Quercus stenophylloides	merged	SAMN43491321
NP0293	SPA0425.litter.(3)	SPA0425	24.0996	121.181	NantouFall	2159.16	Litter	Nantou_RueiYan	NantouFall	10.25.2022	Quercus morii	separated	SAMN43491322
NP0294	SPA0443.litter.(3)	SPA0443	23.9935	121.013	PuliFall	584.042	Litter	Nantou_PuLi	PuliFall	10.24.2022	Lithocarpus hancei	separated	SAMN43491323
NP0295	SPA0447.litter.(3)	SPA0447	23.9963	121.013	PuliFall	779.862	Litter	Nantou_PuLi	PuliFall	10.24.2022	Lithocarpus glaber	separated	SAMN43491324
NP0296	S. paradoxus	NA	NA	NA	NA	NA	Positive control	NA	NantouFall	NA	NA	NA	SAMN43491325
PA0101	SPA0084.leaf.(1)	SPA0084	24.7626	121.585	FushanWinter	625.3	Leaf	Yilan_Fushan	FushanWinter	12.26.2022	Quercus pachyloma	separated	SAMN43491326
PA0102	SPA0332.leaf.(1)	SPA0332	24.7619	121.584	FushanWinter	648.798	Leaf	Yilan_Fushan	FushanWinter	12.26.2022	Castanopsis fargesii	separated	SAMN43491327
PA0103	SPA0455.leaf.(1)	SPA0455	24.7628	121.586	FushanWinter	658.405	Leaf	Yilan_Fushan	FushanWinter	12.26.2022	Quercus stenophylloides	separated	SAMN43491328
PA0104	SPA0461.leaf.(1)	SPA0461	24.7625	121.585	FushanWinter	657.412	Leaf	Yilan_Fushan	FushanWinter	12.26.2022	Quercus pachyloma	separated	SAMN43491329
PA0105	SPA0084.litter.(1)	SPA0084	24.7626	121.585	FushanWinter	625.3	Litter	Yilan_Fushan	FushanWinter	12.26.2022	Quercus pachyloma	separated	SAMN43491330
PA0106	SPA0332.litter.(1)	SPA0332	24.7619	121.584	FushanWinter	648.798	Litter	Yilan_Fushan	FushanWinter	12.26.2022	Castanopsis fargesii	separated	SAMN43491331
PA0107	SPA0455.litter.(1)	SPA0455	24.7628	121.586	FushanWinter	658.405	Litter	Yilan_Fushan	FushanWinter	12.26.2022	Quercus stenophylloides	separated	SAMN43491332
PA0108	SPA0461.litter.(1)	SPA0461	24.7625	121.585	FushanWinter	657.412	Litter	Yilan_Fushan	FushanWinter	12.26.2022	Quercus pachyloma	separated	SAMN43491333
PA0109	SPA0084.leaf.(2)	SPA0084	24.7626	121.585	FushanWinter	625.3	Leaf	Yilan_Fushan	FushanWinter	12.26.2022	Quercus pachyloma	separated	SAMN43491334
PA0110	SPA0332.leaf.(2)	SPA0332	24.7619	121.584	FushanWinter	648.798	Leaf	Yilan_Fushan	FushanWinter	12.26.2022	Castanopsis fargesii	separated	SAMN43491335
PA0111	SPA0455.leaf.(2)	SPA0455	24.7628	121.586	FushanWinter	658.405	Leaf	Yilan_Fushan	FushanWinter	12.26.2022	Quercus stenophylloides	separated	SAMN43491336
PA0112	SPA0461.leaf.(2)	SPA0461	24.7625	121.585	FushanWinter	657.412	Leaf	Yilan_Fushan	FushanWinter	12.26.2022	Quercus pachyloma	separated	SAMN43491337
PA0113	SPA0084.litter.(2)	SPA0084	24.7626	121.585	FushanWinter	625.3	Litter	Yilan_Fushan	FushanWinter	12.26.2022	Quercus pachyloma	separated	SAMN43491338
PA0114	SPA0332.litter.(2)	SPA0332	24.7619	121.584	FushanWinter	648.798	Litter	Yilan_Fushan	FushanWinter	12.26.2022	Castanopsis fargesii	separated	SAMN43491339
PA0115	SPA0455.litter.(2)	SPA0455	24.7628	121.586	FushanWinter	658.405	Litter	Yilan_Fushan	FushanWinter	12.26.2022	Quercus stenophylloides	separated	SAMN43491340
PA0116	SPA0461.litter.(2)	SPA0461	24.7625	121.585	FushanWinter	657.412	Litter	Yilan_Fushan	FushanWinter	12.26.2022	Quercus pachyloma	separated	SAMN43491341
PA0117	SPA0084.leaf.(3)	SPA0084	24.7626	121.585	FushanWinter	625.3	Leaf	Yilan_Fushan	FushanWinter	12.26.2022	Quercus pachyloma	separated	SAMN43491342
PA0118	SPA0332.leaf.(3)	SPA0332	24.7619	121.584	FushanWinter	648.798	Leaf	Yilan_Fushan	FushanWinter	12.26.2022	Castanopsis fargesii	separated	SAMN43491343
PA0119	SPA0455.leaf.(3)	SPA0455	24.7628	121.586	FushanWinter	658.405	Leaf	Yilan_Fushan	FushanWinter	12.26.2022	Quercus stenophylloides	separated	SAMN43491344
PA0120	SPA0461.leaf.(3)	SPA0461	24.7625	121.585	FushanWinter	657.412	Leaf	Yilan_Fushan	FushanWinter	12.26.2022	Quercus pachyloma	separated	SAMN43491345
PA0121	SPA0084.litter.(3)	SPA0084	24.7626	121.585	FushanWinter	625.3	Litter	Yilan_Fushan	FushanWinter	12.26.2022	Quercus pachyloma	separated	SAMN43491346
PA0122	SPA0332.litter.(3)	SPA0332	24.7619	121.584	FushanWinter	648.798	Litter	Yilan_Fushan	FushanWinter	12.26.2022	Castanopsis fargesii	separated	SAMN43491347
PA0123	SPA0455.litter.(3)	SPA0455	24.7628	121.586	FushanWinter	658.405	Litter	Yilan_Fushan	FushanWinter	12.26.2022	Quercus stenophylloides	separated	SAMN43491348
PA0124	SPA0461.litter.(3)	SPA0461	24.7625	121.585	FushanWinter	657.412	Litter	Yilan_Fushan	FushanWinter	12.26.2022	Quercus pachyloma	separated	SAMN43491349
PA0125	SPA0086.leaf.(1)	SPA0086	24.7623	121.585	FushanWinter	638	Leaf	Yilan_Fushan	FushanWinter	12.26.2022	Quercus glauca	separated	SAMN43491350
PA0126	SPA0450.leaf.(1)	SPA0450	24.7622	121.585	FushanWinter	655.135	Leaf	Yilan_Fushan	FushanWinter	12.26.2022	Lithocarpus hancei	separated	SAMN43491351
PA0127	SPA0487.leaf.(1)	SPA0487	24.7629	121.585	FushanWinter	657.583	Leaf	Yilan_Fushan	FushanWinter	12.26.2022	Quercus stenophylloides	separated	SAMN43491352
PA0128	SPA0462.leaf.(1)	SPA0462	24.7629	121.585	FushanWinter	651.663	Leaf	Yilan_Fushan	FushanWinter	12.26.2022	Lithocarpus glaber	separated	SAMN43491353
PA0129	SPA0086.litter.(1)	SPA0086	24.7629	121.585	FushanWinter	638	Litter	Yilan_Fushan	FushanWinter	12.26.2022	Quercus glauca	separated	SAMN43491354
PA0130	SPA0450.litter.(1)	SPA0450	24.7629	121.585	FushanWinter	655.135	Litter	Yilan_Fushan	FushanWinter	12.26.2022	Lithocarpus hancei	separated	SAMN43491355
PA0131	SPA0487.litter.(1)	SPA0487	24.7629	121.585	FushanWinter	657.583	Litter	Yilan_Fushan	FushanWinter	12.26.2022	Quercus stenophylloides	separated	SAMN43491356
PA0132	SPA0462.litter.(1)	SPA0462	24.7629	121.585	FushanWinter	651.663	Litter	Yilan_Fushan	FushanWinter	12.26.2022	Lithocarpus glaber	separated	SAMN43491357
PA0133	SPA0086.leaf.(2)	SPA0086	24.7629	121.585	FushanWinter	638	Leaf	Yilan_Fushan	FushanWinter	12.26.2022	Quercus glauca	separated	SAMN43491358
PA0134	SPA0450.leaf.(2)	SPA0450	24.7629	121.585	FushanWinter	655.135	Leaf	Yilan_Fushan	FushanWinter	12.26.2022	Lithocarpus hancei	separated	SAMN43491359
PA0135	SPA0487.leaf.(2)	SPA0487	24.7629	121.585	FushanWinter	657.583	Leaf	Yilan_Fushan	FushanWinter	12.26.2022	Quercus stenophylloides	separated	SAMN43491360
PA0136	SPA0462.leaf.(2)	SPA0462	24.7629	121.585	FushanWinter	651.663	Leaf	Yilan_Fushan	FushanWinter	12.26.2022	Lithocarpus glaber	separated	SAMN43491361
PA0137	SPA0086.litter.(2)	SPA0086	24.7629	121.585	FushanWinter	638	Litter	Yilan_Fushan	FushanWinter	12.26.2022	Quercus glauca	separated	SAMN43491362
PA0138	SPA0450.litter.(2)	SPA0450	24.7629	121.585	FushanWinter	655.135	Litter	Yilan_Fushan	FushanWinter	12.26.2022	Lithocarpus hancei	separated	SAMN43491363
PA0139	SPA0487.litter.(2)	SPA0487	24.7629	121.585	FushanWinter	657.583	Litter	Yilan_Fushan	FushanWinter	12.26.2022	Quercus stenophylloides	separated	SAMN43491364
PA0140	SPA0462.litter.(2)	SPA0462	24.7629	121.585	FushanWinter	651.663	Litter	Yilan_Fushan	FushanWinter	12.26.2022	Lithocarpus glaber	separated	SAMN43491365
PA0141	SPA0086.leaf.(3)	SPA0086	24.7629	121.585	FushanWinter	638	Leaf	Yilan_Fushan	FushanWinter	12.26.2022	Quercus glauca	separated	SAMN43491366
PA0142	SPA0450.leaf.(3)	SPA0450	24.7629	121.585	FushanWinter	655.135	Leaf	Yilan_Fushan	FushanWinter	12.26.2022	Lithocarpus hancei	separated	SAMN43491367
PA0143	SPA0487.leaf.(3)	SPA0487	24.7629	121.585	FushanWinter	657.583	Leaf	Yilan_Fushan	FushanWinter	12.26.2022	Quercus stenophylloides	separated	SAMN43491368
PA0144	SPA0462.leaf.(3)	SPA0462	24.7629	121.585	FushanWinter	651.663	Leaf	Yilan_Fushan	FushanWinter	12.26.2022	Lithocarpus glaber	separated	SAMN43491369
PA0145	SPA0086.litter.(3)	SPA0086	24.7629	121.585	FushanWinter	638	Litter	Yilan_Fushan	FushanWinter	12.26.2022	Quercus glauca	separated	SAMN43491370
PA0146	SPA0450.litter.(3)	SPA0450	24.7629	121.585	FushanWinter	655.135	Litter	Yilan_Fushan	FushanWinter	12.26.2022	Lithocarpus hancei	separated	SAMN43491371
PA0147	SPA0487.litter.(3)	SPA0487	24.7629	121.585	FushanWinter	657.583	Litter	Yilan_Fushan	FushanWinter	12.26.2022	Quercus stenophylloides	separated	SAMN43491372
PA0148	SPA0462.litter.(3)	SPA0462	24.7629	121.585	FushanWinter	651.663	Litter	Yilan_Fushan	FushanWinter	12.26.2022	Lithocarpus glaber	separated	SAMN43491373
PA0149	SPA0104.leaf.(1)	SPA0104	24.7629	121.585	FushanWinter	649.4	Leaf	Yilan_Fushan	FushanWinter	12.26.2022	Lithocarpus hancei	separated	SAMN43491374
PA0150	SPA0451.leaf.(1)	SPA0451	24.7629	121.585	FushanWinter	657.324	Leaf	Yilan_Fushan	FushanWinter	12.26.2022	Quercus glauca	separated	SAMN43491375
PA0151	SPA0459.leaf.(1)	SPA0459	24.7629	121.585	FushanWinter	660.308	Leaf	Yilan_Fushan	FushanWinter	12.26.2022	Quercus stenophylloides	separated	SAMN43491376
PA0152	SPA0097.leaf	SPA0097	24.7629	121.585	FushanWinter	650.8	Leaf	Yilan_Fushan	FushanWinter	12.26.2022	Quercus glauca	separated	SAMN43491377
PA0153	SPA0104.litter.(1)	SPA0104	24.7629	121.585	FushanWinter	649.4	Litter	Yilan_Fushan	FushanWinter	12.26.2022	Lithocarpus hancei	separated	SAMN43491378
PA0154	SPA0451.litter.(1)	SPA0451	24.7629	121.585	FushanWinter	657.324	Litter	Yilan_Fushan	FushanWinter	12.26.2022	Quercus glauca	separated	SAMN43491379
PA0155	SPA0459.litter.(1)	SPA0459	24.7629	121.585	FushanWinter	660.308	Litter	Yilan_Fushan	FushanWinter	12.26.2022	Quercus stenophylloides	separated	SAMN43491380
PA0156	SPA0456.litter	SPA0456	24.7629	121.585	FushanWinter	657.877	Litter	Yilan_Fushan	FushanWinter	12.26.2022	Quercus stenophylloides	separated	SAMN43491381
PA0157	SPA0104.leaf.(2)	SPA0104	24.7629	121.585	FushanWinter	649.4	Leaf	Yilan_Fushan	FushanWinter	12.26.2022	Lithocarpus hancei	separated	SAMN43491382
PA0158	SPA0451.leaf.(2)	SPA0451	24.7629	121.585	FushanWinter	657.324	Leaf	Yilan_Fushan	FushanWinter	12.26.2022	Quercus glauca	separated	SAMN43491383
PA0159	SPA0459.leaf.(2)	SPA0459	24.7629	121.585	FushanWinter	660.308	Leaf	Yilan_Fushan	FushanWinter	12.26.2022	Quercus stenophylloides	separated	SAMN43491384
PA0160	SPA0454.leaf	SPA0454	24.7629	121.585	FushanWinter	645.572	Leaf	Yilan_Fushan	FushanWinter	12.26.2022	Quercus stenophylloides	separated	SAMN43491385
PA0161	SPA0104.litter.(2)	SPA0104	24.7629	121.585	FushanWinter	649.4	Litter	Yilan_Fushan	FushanWinter	12.26.2022	Lithocarpus hancei	separated	SAMN43491386
PA0162	SPA0451.litter.(2)	SPA0451	24.7629	121.585	FushanWinter	657.324	Litter	Yilan_Fushan	FushanWinter	12.26.2022	Quercus glauca	separated	SAMN43491387
PA0163	SPA0459.litter.(2)	SPA0459	24.7629	121.585	FushanWinter	660.308	Litter	Yilan_Fushan	FushanWinter	12.26.2022	Quercus stenophylloides	separated	SAMN43491388
PA0164	SPA0458.litter	SPA0458	24.7629	121.585	FushanWinter	659.571	Litter	Yilan_Fushan	FushanWinter	12.26.2022	Quercus stenophylloides	separated	SAMN43491389
PA0165	SPA0104.leaf.(3)	SPA0104	24.7629	121.585	FushanWinter	649.4	Leaf	Yilan_Fushan	FushanWinter	12.26.2022	Lithocarpus hancei	separated	SAMN43491390
PA0166	SPA0451.leaf.(3)	SPA0451	24.7629	121.585	FushanWinter	657.324	Leaf	Yilan_Fushan	FushanWinter	12.26.2022	Quercus glauca	separated	SAMN43491391
PA0167	SPA0459.leaf.(3)	SPA0459	24.7629	121.585	FushanWinter	660.308	Leaf	Yilan_Fushan	FushanWinter	12.26.2022	Quercus stenophylloides	separated	SAMN43491392
PA0168	SPA0456.leaf	SPA0456	24.7629	121.585	FushanWinter	657.877	Leaf	Yilan_Fushan	FushanWinter	12.26.2022	Quercus stenophylloides	separated	SAMN43491393
PA0169	SPA0104.litter.(3)	SPA0104	24.7629	121.585	FushanWinter	649.4	Litter	Yilan_Fushan	FushanWinter	12.26.2022	Lithocarpus hancei	separated	SAMN43491394
PA0170	SPA0451.litter.(3)	SPA0451	24.7629	121.585	FushanWinter	657.324	Litter	Yilan_Fushan	FushanWinter	12.26.2022	Quercus glauca	separated	SAMN43491395
PA0171	SPA0459.litter.(3)	SPA0459	24.7629	121.585	FushanWinter	660.308	Litter	Yilan_Fushan	FushanWinter	12.26.2022	Quercus stenophylloides	separated	SAMN43491396
PA0172	preprocessing (1)	NA	NA	NA	NA	NA	Negative control	NA	FushanWinter	NA	NA	NA	SAMN43491397
PA0173	SPA0326.leaf.(1)	SPA0326	24.7629	121.585	FushanWinter	651.323	Leaf	Yilan_Fushan	FushanWinter	12.26.2022	Quercus glauca	separated	SAMN43491398
PA0174	SPA0452.leaf.(1)	SPA0452	24.7629	121.585	FushanWinter	655.921	Leaf	Yilan_Fushan	FushanWinter	12.26.2022	Lithocarpus glaber	separated	SAMN43491399
PA0175	SPA0460.leaf.(1)	SPA0460	24.7629	121.585	FushanWinter	658.571	Leaf	Yilan_Fushan	FushanWinter	12.26.2022	Quercus pachyloma	separated	SAMN43491400
PA0176	SPA0458.leaf	SPA0458	24.7629	121.585	FushanWinter	659.571	Leaf	Yilan_Fushan	FushanWinter	12.26.2022	Quercus stenophylloides	separated	SAMN43491401
PA0177	SPA0326.litter.(1)	SPA0326	24.7629	121.585	FushanWinter	651.323	Litter	Yilan_Fushan	FushanWinter	12.26.2022	Quercus glauca	separated	SAMN43491402
PA0178	SPA0452.litter.(1)	SPA0452	24.7629	121.585	FushanWinter	655.921	Litter	Yilan_Fushan	FushanWinter	12.26.2022	Lithocarpus glaber	separated	SAMN43491403
PA0179	SPA0460.litter.(1)	SPA0460	24.7629	121.585	FushanWinter	658.571	Litter	Yilan_Fushan	FushanWinter	12.26.2022	Quercus pachyloma	separated	SAMN43491404
PA0180	preprocessing (2)	NA	NA	NA	NA	NA	Negative control	NA	FushanWinter	NA	NA	NA	SAMN43491405
PA0181	SPA0326.leaf.(2)	SPA0326	24.7629	121.585	FushanWinter	651.323	Leaf	Yilan_Fushan	FushanWinter	12.26.2022	Quercus glauca	separated	SAMN43491406
PA0182	SPA0452.leaf.(2)	SPA0452	24.7629	121.585	FushanWinter	655.921	Leaf	Yilan_Fushan	FushanWinter	12.26.2022	Lithocarpus glaber	separated	SAMN43491407
PA0183	SPA0460.leaf.(2)	SPA0460	24.7629	121.585	FushanWinter	658.571	Leaf	Yilan_Fushan	FushanWinter	12.26.2022	Quercus pachyloma	separated	SAMN43491408
PA0184	SPA0097.litter	SPA0097	24.7629	121.585	FushanWinter	650.8	Litter	Yilan_Fushan	FushanWinter	12.26.2022	Quercus glauca	separated	SAMN43491409
PA0185	SPA0326.litter.(2)	SPA0326	24.7629	121.585	FushanWinter	651.323	Litter	Yilan_Fushan	FushanWinter	12.26.2022	Quercus glauca	separated	SAMN43491410
PA0186	SPA0452.litter.(2)	SPA0452	24.7629	121.585	FushanWinter	655.921	Litter	Yilan_Fushan	FushanWinter	12.26.2022	Lithocarpus glaber	separated	SAMN43491411
PA0187	SPA0460.litter.(2)	SPA0460	24.7629	121.585	FushanWinter	658.571	Litter	Yilan_Fushan	FushanWinter	12.26.2022	Quercus pachyloma	separated	SAMN43491412
PA0188	md299-pre(2)	NA	NA	NA	NA	NA	Negative control	NA	FushanWinter	NA	NA	NA	SAMN43491413
PA0189	SPA0326.leaf.(3)	SPA0326	24.7629	121.585	FushanWinter	651.323	Leaf	Yilan_Fushan	FushanWinter	12.26.2022	Quercus glauca	separated	SAMN43491414
PA0190	SPA0452.leaf.(3)	SPA0452	24.7629	121.585	FushanWinter	655.921	Leaf	Yilan_Fushan	FushanWinter	12.26.2022	Lithocarpus glaber	separated	SAMN43491415
PA0191	SPA0460.leaf.(3)	SPA0460	24.7629	121.585	FushanWinter	658.571	Leaf	Yilan_Fushan	FushanWinter	12.26.2022	Quercus pachyloma	separated	SAMN43491416
PA0192	SPA0454.litter	SPA0454	24.7629	121.585	FushanWinter	645.572	Litter	Yilan_Fushan	FushanWinter	12.26.2022	Quercus stenophylloides	separated	SAMN43491417
PA0193	SPA0326.litter.(3)	SPA0326	24.7629	121.585	FushanWinter	651.323	Litter	Yilan_Fushan	FushanWinter	12.26.2022	Quercus glauca	separated	SAMN43491418
PA0194	SPA0452.litter.(3)	SPA0452	24.7629	121.585	FushanWinter	655.921	Litter	Yilan_Fushan	FushanWinter	12.26.2022	Lithocarpus glaber	separated	SAMN43491419
PA0195	SPA0460.litter.(3)	SPA0460	24.7629	121.585	FushanWinter	658.571	Litter	Yilan_Fushan	FushanWinter	12.26.2022	Quercus pachyloma	separated	SAMN43491420
PA0196	md299-pre(3)	NA	NA	NA	NA	NA	Negative control	NA	FushanWinter	NA	NA	NA	SAMN43491421
PA0201	SPA0084.soil.(1)	SPA0084	24.7629	121.585	FushanWinter	625.3	Soil	Yilan_Fushan	FushanWinter	12.26.2022	Quercus pachyloma	separated	SAMN43491422
PA0202	SPA0332.soil.(1)	SPA0332	24.7629	121.585	FushanWinter	648.798	Soil	Yilan_Fushan	FushanWinter	12.26.2022	Castanopsis fargesii	separated	SAMN43491423
PA0203	SPA0455.soil.(1)	SPA0455	24.7629	121.585	FushanWinter	658.405	Soil	Yilan_Fushan	FushanWinter	12.26.2022	Quercus stenophylloides	separated	SAMN43491424
PA0204	SPA0461.soil.(1)	SPA0461	24.7629	121.585	FushanWinter	657.412	Soil	Yilan_Fushan	FushanWinter	12.26.2022	Quercus pachyloma	separated	SAMN43491425
PA0205	SPA0084.twig.(1)	SPA0084	24.7629	121.585	FushanWinter	625.3	Twig	Yilan_Fushan	FushanWinter	12.26.2022	Quercus pachyloma	separated	SAMN43491426
PA0206	SPA0332.twig.(1)	SPA0332	24.7629	121.585	FushanWinter	648.798	Twig	Yilan_Fushan	FushanWinter	12.26.2022	Castanopsis fargesii	separated	SAMN43491427
PA0207	SPA0455.twig.(1)	SPA0455	24.7629	121.585	FushanWinter	658.405	Twig	Yilan_Fushan	FushanWinter	12.26.2022	Quercus stenophylloides	separated	SAMN43491428
PA0208	SPA0461.twig.(1)	SPA0461	24.7629	121.585	FushanWinter	657.412	Twig	Yilan_Fushan	FushanWinter	12.26.2022	Quercus pachyloma	separated	SAMN43491429
PA0209	SPA0084.soil.(2)	SPA0084	24.7629	121.585	FushanWinter	625.3	Soil	Yilan_Fushan	FushanWinter	12.26.2022	Quercus pachyloma	separated	SAMN43491430
PA0210	SPA0332.soil.(2)	SPA0332	24.7629	121.585	FushanWinter	648.798	Soil	Yilan_Fushan	FushanWinter	12.26.2022	Castanopsis fargesii	separated	SAMN43491431
PA0211	SPA0455.soil.(2)	SPA0455	24.7629	121.585	FushanWinter	658.405	Soil	Yilan_Fushan	FushanWinter	12.26.2022	Quercus stenophylloides	separated	SAMN43491432
PA0212	SPA0461.soil.(2)	SPA0461	24.7629	121.585	FushanWinter	657.412	Soil	Yilan_Fushan	FushanWinter	12.26.2022	Quercus pachyloma	separated	SAMN43491433
PA0213	SPA0084.twig.(2)	SPA0084	24.7629	121.585	FushanWinter	625.3	Twig	Yilan_Fushan	FushanWinter	12.26.2022	Quercus pachyloma	separated	SAMN43491434
PA0214	SPA0332.twig.(2)	SPA0332	24.7629	121.585	FushanWinter	648.798	Twig	Yilan_Fushan	FushanWinter	12.26.2022	Castanopsis fargesii	separated	SAMN43491435
PA0215	SPA0455.twig.(2)	SPA0455	24.7629	121.585	FushanWinter	658.405	Twig	Yilan_Fushan	FushanWinter	12.26.2022	Quercus stenophylloides	separated	SAMN43491436
PA0216	SPA0461.twig.(2)	SPA0461	24.7629	121.585	FushanWinter	657.412	Twig	Yilan_Fushan	FushanWinter	12.26.2022	Quercus pachyloma	separated	SAMN43491437
PA0217	SPA0084.soil.(3)	SPA0084	24.7629	121.585	FushanWinter	625.3	Soil	Yilan_Fushan	FushanWinter	12.26.2022	Quercus pachyloma	separated	SAMN43491438
PA0218	SPA0332.soil.(3)	SPA0332	24.7629	121.585	FushanWinter	648.798	Soil	Yilan_Fushan	FushanWinter	12.26.2022	Castanopsis fargesii	separated	SAMN43491439
PA0219	SPA0455.soil.(3)	SPA0455	24.7629	121.585	FushanWinter	658.405	Soil	Yilan_Fushan	FushanWinter	12.26.2022	Quercus stenophylloides	separated	SAMN43491440
PA0220	SPA0461.soil.(3)	SPA0461	24.7629	121.585	FushanWinter	657.412	Soil	Yilan_Fushan	FushanWinter	12.26.2022	Quercus pachyloma	separated	SAMN43491441
PA0221	SPA0084.twig.(3)	SPA0084	24.7629	121.585	FushanWinter	625.3	Twig	Yilan_Fushan	FushanWinter	12.26.2022	Quercus pachyloma	separated	SAMN43491442
PA0222	SPA0332.twig.(3)	SPA0332	24.7629	121.585	FushanWinter	648.798	Twig	Yilan_Fushan	FushanWinter	12.26.2022	Castanopsis fargesii	separated	SAMN43491443
PA0223	SPA0455.twig.(3)	SPA0455	24.7629	121.585	FushanWinter	658.405	Twig	Yilan_Fushan	FushanWinter	12.26.2022	Quercus stenophylloides	separated	SAMN43491444
PA0224	SPA0461.twig.(3)	SPA0461	24.7629	121.585	FushanWinter	657.412	Twig	Yilan_Fushan	FushanWinter	12.26.2022	Quercus pachyloma	separated	SAMN43491445
PA0225	SPA0086.soil.(1)	SPA0086	24.7629	121.585	FushanWinter	638	Soil	Yilan_Fushan	FushanWinter	12.26.2022	Quercus glauca	separated	SAMN43491446
PA0226	SPA0450.soil.(1)	SPA0450	24.7629	121.585	FushanWinter	655.135	Soil	Yilan_Fushan	FushanWinter	12.26.2022	Lithocarpus hancei	separated	SAMN43491447
PA0227	SPA0487.soil.(1)	SPA0487	24.7629	121.585	FushanWinter	657.583	Soil	Yilan_Fushan	FushanWinter	12.26.2022	Quercus stenophylloides	separated	SAMN43491448
PA0228	SPA0462.soil.(1)	SPA0462	24.7629	121.585	FushanWinter	651.663	Soil	Yilan_Fushan	FushanWinter	12.26.2022	Lithocarpus glaber	separated	SAMN43491449
PA0229	SPA0086.twig.(1)	SPA0086	24.7629	121.585	FushanWinter	638	Twig	Yilan_Fushan	FushanWinter	12.26.2022	Quercus glauca	separated	SAMN43491450
PA0230	SPA0450.twig.(1)	SPA0450	24.7629	121.585	FushanWinter	655.135	Twig	Yilan_Fushan	FushanWinter	12.26.2022	Lithocarpus hancei	separated	SAMN43491451
PA0231	SPA0487.twig.(1)	SPA0487	24.7629	121.585	FushanWinter	657.583	Twig	Yilan_Fushan	FushanWinter	12.26.2022	Quercus stenophylloides	separated	SAMN43491452
PA0232	SPA0462.twig.(1)	SPA0462	24.7629	121.585	FushanWinter	651.663	Twig	Yilan_Fushan	FushanWinter	12.26.2022	Lithocarpus glaber	separated	SAMN43491453
PA0233	SPA0086.soil.(2)	SPA0086	24.7629	121.585	FushanWinter	638	Soil	Yilan_Fushan	FushanWinter	12.26.2022	Quercus glauca	separated	SAMN43491454
PA0234	SPA0450.soil.(2)	SPA0450	24.7629	121.585	FushanWinter	655.135	Soil	Yilan_Fushan	FushanWinter	12.26.2022	Lithocarpus hancei	separated	SAMN43491455
PA0235	SPA0487.soil.(2)	SPA0487	24.7629	121.585	FushanWinter	657.583	Soil	Yilan_Fushan	FushanWinter	12.26.2022	Quercus stenophylloides	separated	SAMN43491456
PA0236	SPA0462.soil.(2)	SPA0462	24.7629	121.585	FushanWinter	651.663	Soil	Yilan_Fushan	FushanWinter	12.26.2022	Lithocarpus glaber	separated	SAMN43491457
PA0237	SPA0086.twig.(2)	SPA0086	24.7629	121.585	FushanWinter	638	Twig	Yilan_Fushan	FushanWinter	12.26.2022	Quercus glauca	separated	SAMN43491458
PA0238	SPA0450.twig.(2)	SPA0450	24.7629	121.585	FushanWinter	655.135	Twig	Yilan_Fushan	FushanWinter	12.26.2022	Lithocarpus hancei	separated	SAMN43491459
PA0239	SPA0487.twig.(2)	SPA0487	24.7629	121.585	FushanWinter	657.583	Twig	Yilan_Fushan	FushanWinter	12.26.2022	Quercus stenophylloides	separated	SAMN43491460
PA0240	SPA0462.twig.(2)	SPA0462	24.7629	121.585	FushanWinter	651.663	Twig	Yilan_Fushan	FushanWinter	12.26.2022	Lithocarpus glaber	separated	SAMN43491461
PA0241	SPA0086.soil.(3)	SPA0086	24.7629	121.585	FushanWinter	638	Soil	Yilan_Fushan	FushanWinter	12.26.2022	Quercus glauca	separated	SAMN43491462
PA0242	SPA0450.soil.(3)	SPA0450	24.7629	121.585	FushanWinter	655.135	Soil	Yilan_Fushan	FushanWinter	12.26.2022	Lithocarpus hancei	separated	SAMN43491463
PA0243	SPA0487.soil.(3)	SPA0487	24.7629	121.585	FushanWinter	657.583	Soil	Yilan_Fushan	FushanWinter	12.26.2022	Quercus stenophylloides	separated	SAMN43491464
PA0244	SPA0462.soil.(3)	SPA0462	24.7629	121.585	FushanWinter	651.663	Soil	Yilan_Fushan	FushanWinter	12.26.2022	Lithocarpus glaber	separated	SAMN43491465
PA0245	SPA0086.twig.(3)	SPA0086	24.7629	121.585	FushanWinter	638	Twig	Yilan_Fushan	FushanWinter	12.26.2022	Quercus glauca	separated	SAMN43491466
PA0246	SPA0450.twig.(3)	SPA0450	24.7629	121.585	FushanWinter	655.135	Twig	Yilan_Fushan	FushanWinter	12.26.2022	Lithocarpus hancei	separated	SAMN43491467
PA0247	SPA0487.twig.(3)	SPA0487	24.7629	121.585	FushanWinter	657.583	Twig	Yilan_Fushan	FushanWinter	12.26.2022	Quercus stenophylloides	separated	SAMN43491468
PA0248	SPA0462.twig.(3)	SPA0462	24.7623	121.585	FushanWinter	651.663	Twig	Yilan_Fushan	FushanWinter	12.26.2022	Lithocarpus glaber	separated	SAMN43491469
PA0249	SPA0104.soil.(1)	SPA0104	24.7622	121.585	FushanWinter	649.4	Soil	Yilan_Fushan	FushanWinter	12.26.2022	Lithocarpus hancei	separated	SAMN43491470
PA0250	SPA0451.soil.(1)	SPA0451	24.7623	121.585	FushanWinter	657.324	Soil	Yilan_Fushan	FushanWinter	12.26.2022	Quercus glauca	separated	SAMN43491471
PA0251	SPA0459.soil.(1)	SPA0459	24.7628	121.585	FushanWinter	660.308	Soil	Yilan_Fushan	FushanWinter	12.26.2022	Quercus stenophylloides	separated	SAMN43491472
PA0252	SPA0097.soil	SPA0097	24.7621	121.585	FushanWinter	650.8	Soil	Yilan_Fushan	FushanWinter	12.26.2022	Quercus glauca	merged	SAMN43491473
PA0253	SPA0104.twig.(1)	SPA0104	24.7622	121.585	FushanWinter	649.4	Twig	Yilan_Fushan	FushanWinter	12.26.2022	Lithocarpus hancei	separated	SAMN43491474
PA0254	SPA0451.twig.(1)	SPA0451	24.7623	121.585	FushanWinter	657.324	Twig	Yilan_Fushan	FushanWinter	12.26.2022	Quercus glauca	separated	SAMN43491475
PA0255	SPA0459.twig.(1)	SPA0459	24.7628	121.585	FushanWinter	660.308	Twig	Yilan_Fushan	FushanWinter	12.26.2022	Quercus stenophylloides	separated	SAMN43491476
PA0256	SPA0456.twig	SPA0456	24.7629	121.586	FushanWinter	657.877	Twig	Yilan_Fushan	FushanWinter	12.26.2022	Quercus stenophylloides	merged	SAMN43491477
PA0257	SPA0104.soil.(2)	SPA0104	24.7622	121.585	FushanWinter	649.4	Soil	Yilan_Fushan	FushanWinter	12.26.2022	Lithocarpus hancei	separated	SAMN43491478
PA0258	SPA0451.soil.(2)	SPA0451	24.7623	121.585	FushanWinter	657.324	Soil	Yilan_Fushan	FushanWinter	12.26.2022	Quercus glauca	separated	SAMN43491479
PA0259	SPA0459.soil.(2)	SPA0459	24.7628	121.585	FushanWinter	660.308	Soil	Yilan_Fushan	FushanWinter	12.26.2022	Quercus stenophylloides	separated	SAMN43491480
PA0260	SPA0454.soil	SPA0454	24.7628	121.585	FushanWinter	645.572	Soil	Yilan_Fushan	FushanWinter	12.26.2022	Quercus stenophylloides	merged	SAMN43491481
PA0261	SPA0104.twig.(2)	SPA0104	24.7622	121.585	FushanWinter	649.4	Twig	Yilan_Fushan	FushanWinter	12.26.2022	Lithocarpus hancei	separated	SAMN43491482
PA0262	SPA0451.twig.(2)	SPA0451	24.7623	121.585	FushanWinter	657.324	Twig	Yilan_Fushan	FushanWinter	12.26.2022	Quercus glauca	separated	SAMN43491483
PA0263	SPA0459.twig.(2)	SPA0459	24.7628	121.585	FushanWinter	660.308	Twig	Yilan_Fushan	FushanWinter	12.26.2022	Quercus stenophylloides	separated	SAMN43491484
PA0264	SPA0458.twig	SPA0458	24.7629	121.585	FushanWinter	659.571	Twig	Yilan_Fushan	FushanWinter	12.26.2022	Quercus stenophylloides	merged	SAMN43491485
PA0265	SPA0104.soil.(3)	SPA0104	24.7622	121.585	FushanWinter	649.4	Soil	Yilan_Fushan	FushanWinter	12.26.2022	Lithocarpus hancei	separated	SAMN43491486
PA0266	SPA0451.soil.(3)	SPA0451	24.7623	121.585	FushanWinter	657.324	Soil	Yilan_Fushan	FushanWinter	12.26.2022	Quercus glauca	separated	SAMN43491487
PA0267	SPA0459.soil.(3)	SPA0459	24.7628	121.585	FushanWinter	660.308	Soil	Yilan_Fushan	FushanWinter	12.26.2022	Quercus stenophylloides	separated	SAMN43491488
PA0268	SPA0456.soil	SPA0456	24.7629	121.586	FushanWinter	657.877	Soil	Yilan_Fushan	FushanWinter	12.26.2022	Quercus stenophylloides	merged	SAMN43491489
PA0269	SPA0104.twig.(3)	SPA0104	24.7622	121.585	FushanWinter	649.4	Twig	Yilan_Fushan	FushanWinter	12.26.2022	Lithocarpus hancei	separated	SAMN43491490
PA0270	SPA0451.twig.(3)	SPA0451	24.7623	121.585	FushanWinter	657.324	Twig	Yilan_Fushan	FushanWinter	12.26.2022	Quercus glauca	separated	SAMN43491491
PA0271	SPA0459.twig.(3)	SPA0459	24.7628	121.585	FushanWinter	660.308	Twig	Yilan_Fushan	FushanWinter	12.26.2022	Quercus stenophylloides	separated	SAMN43491492
PA0272	preprocessing (3)	NA	NA	NA	NA	NA	Negative control	NA	FushanWinter	NA	NA	NA	SAMN43491493
PA0273	SPA0326.soil.(1)	SPA0326	24.7622	121.585	FushanWinter	651.323	Soil	Yilan_Fushan	FushanWinter	12.26.2022	Quercus glauca	separated	SAMN43491494
PA0274	SPA0452.soil.(1)	SPA0452	24.7622	121.585	FushanWinter	655.921	Soil	Yilan_Fushan	FushanWinter	12.26.2022	Lithocarpus glaber	separated	SAMN43491495
PA0275	SPA0460.soil.(1)	SPA0460	24.7625	121.585	FushanWinter	658.571	Soil	Yilan_Fushan	FushanWinter	12.26.2022	Quercus pachyloma	separated	SAMN43491496
PA0276	SPA0458.soil	SPA0458	24.7629	121.585	FushanWinter	659.571	Soil	Yilan_Fushan	FushanWinter	12.26.2022	Quercus stenophylloides	merged	SAMN43491497
PA0277	SPA0326.twig.(1)	SPA0326	24.7622	121.585	FushanWinter	651.323	Twig	Yilan_Fushan	FushanWinter	12.26.2022	Quercus glauca	separated	SAMN43491498
PA0278	SPA0452.twig.(1)	SPA0452	24.7622	121.585	FushanWinter	655.921	Twig	Yilan_Fushan	FushanWinter	12.26.2022	Lithocarpus glaber	separated	SAMN43491499
PA0279	SPA0460.twig.(1)	SPA0460	24.7625	121.585	FushanWinter	658.571	Twig	Yilan_Fushan	FushanWinter	12.26.2022	Quercus pachyloma	separated	SAMN43491500
PA0280	ElutionBuffer	NA	NA	NA	NA	NA	Negative control	NA	FushanWinter	NA	NA	NA	SAMN43491501
PA0281	SPA0326.soil.(2)	SPA0326	24.7622	121.585	FushanWinter	651.323	Soil	Yilan_Fushan	FushanWinter	12.26.2022	Quercus glauca	separated	SAMN43491502
PA0282	SPA0452.soil.(2)	SPA0452	24.7622	121.585	FushanWinter	655.921	Soil	Yilan_Fushan	FushanWinter	12.26.2022	Lithocarpus glaber	separated	SAMN43491503
PA0283	SPA0460.soil.(2)	SPA0460	24.7625	121.585	FushanWinter	658.571	Soil	Yilan_Fushan	FushanWinter	12.26.2022	Quercus pachyloma	separated	SAMN43491504
PA0284	SPA0097.twig	SPA0097	24.7621	121.585	FushanWinter	650.8	Twig	Yilan_Fushan	FushanWinter	12.26.2022	Quercus glauca	merged	SAMN43491505
PA0285	SPA0326.twig.(2)	SPA0326	24.7622	121.585	FushanWinter	651.323	Twig	Yilan_Fushan	FushanWinter	12.26.2022	Quercus glauca	separated	SAMN43491506
PA0286	SPA0452.twig.(2)	SPA0452	24.7622	121.585	FushanWinter	655.921	Twig	Yilan_Fushan	FushanWinter	12.26.2022	Lithocarpus glaber	separated	SAMN43491507
PA0287	SPA0460.twig.(2)	SPA0460	24.7625	121.585	FushanWinter	658.571	Twig	Yilan_Fushan	FushanWinter	12.26.2022	Quercus pachyloma	separated	SAMN43491508
PA0288	Pseudomonas sp.	NA	NA	NA	NA	NA	Negative control	NA	FushanWinter	NA	NA	NA	SAMN43491509
PA0289	SPA0326.soil.(3)	SPA0326	24.7622	121.585	FushanWinter	651.323	Soil	Yilan_Fushan	FushanWinter	12.26.2022	Quercus glauca	separated	SAMN43491510
PA0290	SPA0452.soil.(3)	SPA0452	24.7622	121.585	FushanWinter	655.921	Soil	Yilan_Fushan	FushanWinter	12.26.2022	Lithocarpus glaber	separated	SAMN43491511
PA0291	SPA0460.soil.(3)	SPA0460	24.7625	121.585	FushanWinter	658.571	Soil	Yilan_Fushan	FushanWinter	12.26.2022	Quercus pachyloma	separated	SAMN43491512
PA0292	SPA0454.twig	SPA0454	24.7628	121.585	FushanWinter	645.572	Twig	Yilan_Fushan	FushanWinter	12.26.2022	Quercus stenophylloides	merged	SAMN43491513
PA0293	SPA0326.twig.(3)	SPA0326	24.7622	121.585	FushanWinter	651.323	Twig	Yilan_Fushan	FushanWinter	12.26.2022	Quercus glauca	separated	SAMN43491514
PA0294	SPA0452.twig.(3)	SPA0452	24.7622	121.585	FushanWinter	655.921	Twig	Yilan_Fushan	FushanWinter	12.26.2022	Lithocarpus glaber	separated	SAMN43491515
PA0295	SPA0460.twig.(3)	SPA0460	24.7625	121.585	FushanWinter	658.571	Twig	Yilan_Fushan	FushanWinter	12.26.2022	Quercus pachyloma	separated	SAMN43491516
PA0296	S. paradoxus	NA	NA	NA	NA	NA	Positive control	NA	FushanWinter	NA	NA	NA	SAMN43491517

## Sheet: TableS2
Supplementary Table 2. Weather information of survey sites
Batch (Date)	Precipitation (mm)	Monthly Precipitation (mm)	Temperature (℃)	Monthly Temperature (℃)	RH (%)	Monthly RH (%)
FushanSummer (2022.7.1)	0	202	22.6	24.1	94	89
FushanWinter (2022.12.26)	0	327.5	8.3	11.9	NA	NA
NantouSpring (2022.4.18)	0	193.5	12.1	12.5	92	87
NantouSpring (2022.4.19)	14.5	193.5	11.3	12.5	99	87
NantouFall (2022.10.24)	0	90	14.3	15.1	94	85
NantouFall (2022.10.25)	0	90	13	15.1	94	85
NantouFall (2022.10.26)	0	90	13	15.1	93	85
PuliSpring (2022.4.18)	0	92	21.7	22.6	79	79
PuliSpring (2022.4.19)	6	92	20.7	22.6	88	79
PuliFall (2022.10.24)	0	25	23.4	24.3	83	80
PuliFall (2022.10.25)	0	25	22.9	24.3	81	80
PuliFall (2022.10.26)	0	25	23.5	24.3	75	80

## Sheet: TableS3
Supplementary Table 3. Geographic distance and climatic predictor importance and explained deviance
a. Predictor explained deviance
Predictor	Explained Deviance(%)	Habitat
Precp	48.64	Leaf
Temp	13.59	Leaf
geo	49.47	Leaf
Precp & Temp	52	Leaf
geo & Precp	53.09	Leaf
geo & Temp	54.15	Leaf
ALL VARIABLES (geo & Precp & Temp)	55.37	Leaf
UNEXPLAINED	44.63	Leaf
Precp alone	1.22	Leaf
Temp alone	2.28	Leaf
geo alone	3.37	Leaf
Precp intersect Temp, exclude geo	2.4	Leaf
Precp intersect geo, exclude Temp	37.19	Leaf
geo intersect Temp, exclude Precp	1.08	Leaf
Temp intersect Precp intersect geo	7.83	Leaf
Precp	50.32	Twig
Temp	11.94	Twig
geo	53.23	Twig
Precp & Temp	53.25	Twig
geo & Precp	55.75	Twig
geo & Temp	56.6	Twig
ALL VARIABLES (geo & Precp & Temp)	57.5	Twig
UNEXPLAINED	42.5	Twig
Precp alone	0.89	Twig
Temp alone	1.74	Twig
geo alone	4.24	Twig
Precp intersect Temp, exclude geo	1.63	Twig
Precp intersect geo, exclude Temp	40.41	Twig
geo intersect Temp, exclude Precp	1.19	Twig
Temp intersect Precp intersect geo	7.38	Twig
Precp	37.98	Litter
Temp	12.8	Litter
geo	37.8	Litter
Precp & Temp	41.64	Litter
geo & Precp	40.18	Litter
geo & Temp	42.6	Litter
ALL VARIABLES (geo & Precp & Temp)	43.29	Litter
UNEXPLAINED	56.71	Litter
Precp alone	0.69	Litter
Temp alone	3.11	Litter
geo alone	1.66	Litter
Precp intersect Temp, exclude geo	1.69	Litter
Precp intersect geo, exclude Temp	28.14	Litter
geo intersect Temp, exclude Precp	0.55	Litter
Temp intersect Precp intersect geo	7.45	Litter
Precp	34.33	Soil
Temp	9.34	Soil
geo	33.35	Soil
Precp & Temp	36.2	Soil
geo & Precp	38.03	Soil
geo & Temp	36.72	Soil
ALL VARIABLES (geo & Precp & Temp)	39.09	Soil
UNEXPLAINED	60.91	Soil
Precp alone	2.37	Soil
Temp alone	1.06	Soil
geo alone	2.89	Soil
Precp intersect Temp, exclude geo	2.31	Soil
Precp intersect geo, exclude Temp	24.48	Soil
geo intersect Temp, exclude Precp	0.8	Soil
Temp intersect Precp intersect geo	5.17	Soil
b. Predictor importance
Habitat	Model deviance	Percent deviance explained	Predictor	Predictor Importance	Predictor p-values
Leaf	482.031	55.366	Geographic	6.077	0
			Precp14Day	1.185	1
			Precp5Day	1.082	1
			PrecpWeekly	1.016	0.999
			Temp5Day	1.159	1
			TempMonthly	0.47	0.965
Twig	446.035	57.495	Geographic	15.646	0
			Precp14Day	1.006	1
			PrecpDaily	0.407	0.944
			PrecpWeekly	0.462	0.881
			TempMonthly	2.072	0.226
Litter	548.473	43.294	Geographic	5.613	0
			Precp14Day	1.06	0.991
			Precp3Day	0.497	0.898
			PrecpDaily	0.939	1
			Temp5Day	1.498	1
			TempMonthly	0.827	0.987
Soil	450.22	39.092	Geographic	7.784	0
			Precp14Day	1.095	0.947
			Precp5Day	1.035	0.996
			PrecpDaily	0.933	0.562
			PrecpWeekly	1.365	0.861
			TempMonthly	1.789	0.417

## Sheet: TableS4
Supplementary Table 3. Random forest model performance
a. Training set performance
	Twig	Leaf	Litter	Soil	classification error
Twig	106	30	0	0	0.220588
Leaf	15	126	0	0	0.106383
Litter	1	7	134	0	0.056338
Soil	1	2	1	122	0.031746
b. Merge habitat of leaf and twig
	Soil	Litter	Leaf-Twig	classification error
Soil	114	1	11	0.0952381
Litter	0	124	18	0.126761
Leaf-Twig	0	0	276	0

## Sheet: TableS5
Supplementary Table 4. The connectivity within(Zi) and between(Pi) modules showing the importance of each node across fungal communities
Node	Pi	Zi	trophicMode	community
ASV1	0	1.41421	unidentified	FushanSummer.Leaf
ASV2	0	-0.0877672	unidentified	FushanSummer.Leaf
ASV5	0.375	-0.0877672	unidentified	FushanSummer.Leaf
ASV18	0	-0.0877672	unidentified	FushanSummer.Leaf
ASV254	0.40625	1.49204	Pathotroph-Symbiotroph	FushanSummer.Leaf
ASV251	0.21875	2.01865	Pathotroph-Saprotroph-Symbiotroph	FushanSummer.Leaf
ASV1142	0.5	0.438836	unidentified	FushanSummer.Leaf
ASV29	0	0.322749	unidentified	FushanSummer.Leaf
ASV243	0.375	0.645497	unidentified	FushanSummer.Leaf
ASV402	0.64	0	unidentified	FushanSummer.Leaf
ASV492	0.32	1.29099	unidentified	FushanSummer.Leaf
ASV1566	0	0.322749	unidentified	FushanSummer.Leaf
ASV15	0	0.439155	Saprotroph	FushanSummer.Leaf
ASV106	0	0.439155	Saprotroph	FushanSummer.Leaf
ASV16	0.375	0.645497	Pathotroph	FushanSummer.Leaf
ASV157	0	-1.41421	unidentified	FushanSummer.Leaf
ASV46	0	0.438836	unidentified	FushanSummer.Leaf
ASV128	0	-1.61374	unidentified	FushanSummer.Leaf
ASV474	0	1.46385	unidentified	FushanSummer.Leaf
ASV2377	0	NA	unidentified	FushanSummer.Leaf
ASV112	0	NA	unidentified	FushanSummer.Leaf
ASV134	0	NA	unidentified	FushanSummer.Leaf
ASV145	0.625	-0.58554	unidentified	FushanSummer.Leaf
ASV152	0.444444	0	unidentified	FushanSummer.Leaf
ASV209	0	-1.14097	Saprotroph-Symbiotroph	FushanSummer.Leaf
ASV431	0.5	-1.61024	unidentified	FushanSummer.Leaf
ASV582	0.48	0.645497	Pathotroph-Saprotroph	FushanSummer.Leaf
ASV21	0	0	unidentified	FushanSummer.Leaf
ASV7	0	-0.0877672	unidentified	FushanSummer.Leaf
ASV9	0.666667	0.322749	Pathotroph-Saprotroph-Symbiotroph	FushanSummer.Leaf
ASV84	0	0.439155	Saprotroph	FushanSummer.Leaf
ASV80	0	-1.29099	Pathotroph	FushanSummer.Leaf
ASV725	0.5	-1.14097	unidentified	FushanSummer.Leaf
ASV767	0	0.645497	Saprotroph-Symbiotroph	FushanSummer.Leaf
ASV766	0	-1.14097	Pathotroph-Saprotroph-Symbiotroph	FushanSummer.Leaf
ASV55	0	-0.645497	Pathotroph	FushanSummer.Leaf
ASV94	0	NA	unidentified	FushanSummer.Leaf
ASV975	0	NA	Pathotroph-Saprotroph	FushanSummer.Leaf
ASV814	0.444444	-0.58554	unidentified	FushanSummer.Leaf
ASV825	0	-0.61437	unidentified	FushanSummer.Leaf
ASV763	0	-1.29099	unidentified	FushanSummer.Leaf
ASV1	0	NA	unidentified	FushanSummer.Litter
ASV2	0	NA	unidentified	FushanSummer.Litter
ASV5	0	NA	unidentified	FushanSummer.Litter
ASV29	0	NA	unidentified	FushanSummer.Litter
ASV128	0	NA	unidentified	FushanSummer.Litter
ASV341	0	NA	unidentified	FushanSummer.Litter
ASV106	0	1.1547	Saprotroph	FushanSummer.Litter
ASV186	0	NA	Saprotroph	FushanSummer.Litter
ASV213	0	NA	unidentified	FushanSummer.Litter
ASV21	0	NA	unidentified	FushanSummer.Litter
ASV74	0	NA	unidentified	FushanSummer.Litter
ASV7	0	NA	unidentified	FushanSummer.Litter
ASV15	0	-0.57735	Saprotroph	FushanSummer.Litter
ASV84	0	-0.57735	Saprotroph	FushanSummer.Litter
ASV406	0	NA	Pathotroph-Saprotroph	FushanSummer.Litter
ASV297	0	NA	unidentified	FushanSummer.Litter
ASV36	0	NA	unidentified	FushanSummer.Soil
ASV41	0.444444	0.866025	Saprotroph-Symbiotroph	FushanSummer.Soil
ASV504	0	0.447214	unidentified	FushanSummer.Soil
ASV40	0	-0.67082	Saprotroph-Symbiotroph	FushanSummer.Soil
ASV159	0	-0.866025	Saprotroph	FushanSummer.Soil
ASV1460	0	-0.866025	unidentified	FushanSummer.Soil
ASV439	0	-0.67082	unidentified	FushanSummer.Soil
ASV6	0.5	NA	Saprotroph-Symbiotroph	FushanSummer.Soil
ASV9	0	-0.67082	Pathotroph-Saprotroph-Symbiotroph	FushanSummer.Soil
ASV584	0	1.56525	unidentified	FushanSummer.Soil
ASV61	0	0.866025	unidentified	FushanSummer.Soil
ASV1	0	0	unidentified	FushanSummer.Twig
ASV2	0.444444	-0.316228	unidentified	FushanSummer.Twig
ASV1142	0	-1.1068	unidentified	FushanSummer.Twig
ASV5	0	-1.32288	unidentified	FushanSummer.Twig
ASV15	0	0.661438	Saprotroph	FushanSummer.Twig
ASV7	0	0.661438	unidentified	FushanSummer.Twig
ASV106	0	1.32288	Saprotroph	FushanSummer.Twig
ASV251	0	NA	Pathotroph-Saprotroph-Symbiotroph	FushanSummer.Twig
ASV16	0	-1.11803	Pathotroph	FushanSummer.Twig
ASV145	0	1.11803	unidentified	FushanSummer.Twig
ASV18	0	0	unidentified	FushanSummer.Twig
ASV21	0	-1.22474	unidentified	FushanSummer.Twig
ASV27	0	0	Saprotroph	FushanSummer.Twig
ASV134	0	-0.316228	unidentified	FushanSummer.Twig
ASV46	0	0.474342	unidentified	FushanSummer.Twig
ASV243	0.277778	2.05548	unidentified	FushanSummer.Twig
ASV55	0.48	1.22474	Pathotroph	FushanSummer.Twig
ASV59	0	0	Pathotroph-Saprotroph	FushanSummer.Twig
ASV254	0.5	-1.32288	Pathotroph-Symbiotroph	FushanSummer.Twig
ASV112	0	-0.57735	unidentified	FushanSummer.Twig
ASV157	0	-0.57735	unidentified	FushanSummer.Twig
ASV209	0	-0.57735	Saprotroph-Symbiotroph	FushanSummer.Twig
ASV1030	0	-0.316228	unidentified	FushanSummer.Twig
ASV1299	0	-1.1068	unidentified	FushanSummer.Twig
ASV1627	0	-0.316228	unidentified	FushanSummer.Twig
ASV279	0	1.1547	unidentified	FushanSummer.Twig
ASV420	0	NA	Saprotroph	FushanSummer.Twig
ASV462	0	0	Pathotroph-Saprotroph	FushanSummer.Twig
ASV2035	0.375	-1.11803	unidentified	FushanSummer.Twig
ASV84	0	0.661438	Saprotroph	FushanSummer.Twig
ASV9	0	NA	Pathotroph-Saprotroph-Symbiotroph	FushanSummer.Twig
ASV29	0	-0.661438	unidentified	FushanSummer.Twig
ASV474	0	1.11803	unidentified	FushanSummer.Twig
ASV975	0.5	1.26491	Pathotroph-Saprotroph	FushanSummer.Twig
ASV273	0	1.1547	Saprotroph	FushanSummer.Twig
ASV720	0	-0.316228	unidentified	FushanSummer.Twig
ASV979	0	-0.57735	unidentified	FushanSummer.Twig
ASV662	0	NA	Pathotroph-Saprotroph	FushanSummer.Twig
ASV5	0.444444	1.1547	unidentified	FushanWinter.Leaf
ASV15	0.444444	0	Saprotroph	FushanWinter.Leaf
ASV161	0	NA	Pathotroph-Saprotroph-Symbiotroph	FushanWinter.Leaf
ASV106	0	0	Saprotroph	FushanWinter.Leaf
ASV201	0	1.1547	Saprotroph	FushanWinter.Leaf
ASV204	0	0	unidentified	FushanWinter.Leaf
ASV112	0	NA	unidentified	FushanWinter.Leaf
ASV145	0	NA	unidentified	FushanWinter.Leaf
ASV7	0	-0.57735	unidentified	FushanWinter.Leaf
ASV78	0	-0.57735	unidentified	FushanWinter.Leaf
ASV8	0	NA	Pathotroph-Saprotroph-Symbiotroph	FushanWinter.Leaf
ASV84	0	1.41421	Saprotroph	FushanWinter.Leaf
ASV57	0	-0.57735	unidentified	FushanWinter.Leaf
ASV134	0	NA	unidentified	FushanWinter.Leaf
ASV179	0	NA	Pathotroph	FushanWinter.Leaf
ASV268	0	-0.57735	Saprotroph	FushanWinter.Leaf
ASV492	0	-1.41421	unidentified	FushanWinter.Leaf
ASV1	0	NA	unidentified	FushanWinter.Litter
ASV5	0	NA	unidentified	FushanWinter.Litter
ASV15	0	NA	Saprotroph	FushanWinter.Litter
ASV211	0	NA	unidentified	FushanWinter.Litter
ASV21	0	NA	unidentified	FushanWinter.Litter
ASV7	0	NA	unidentified	FushanWinter.Litter
ASV55	0	NA	Pathotroph	FushanWinter.Litter
ASV74	0	NA	unidentified	FushanWinter.Litter
ASV6	0.5	NA	Saprotroph-Symbiotroph	FushanWinter.Soil
ASV137	0	1.1547	unidentified	FushanWinter.Soil
ASV61	0	NA	unidentified	FushanWinter.Soil
ASV81	0.5	-0.57735	Saprotroph	FushanWinter.Soil
ASV349	0	-0.57735	Pathotroph-Symbiotroph	FushanWinter.Soil
ASV5	0	NA	unidentified	FushanWinter.Twig
ASV15	0	NA	Saprotroph	FushanWinter.Twig
ASV106	0	NA	Saprotroph	FushanWinter.Twig
ASV16	0	NA	Pathotroph	FushanWinter.Twig
ASV53	0	NA	unidentified	FushanWinter.Twig
ASV515	0	NA	unidentified	FushanWinter.Twig
ASV7	0	NA	unidentified	FushanWinter.Twig
ASV84	0	NA	Saprotroph	FushanWinter.Twig
ASV27	0	NA	Saprotroph	FushanWinter.Twig
ASV555	0	NA	Saprotroph	FushanWinter.Twig
ASV1	0	1.0394	unidentified	NantouFall.Leaf
ASV12	0	-0.866025	unidentified	NantouFall.Leaf
ASV269	0	1.0394	Pathotroph	NantouFall.Leaf
ASV27	0	0.377964	Saprotroph	NantouFall.Leaf
ASV2492	0.444444	-0.944911	unidentified	NantouFall.Leaf
ASV248	0	1.10096	Pathotroph-Saprotroph	NantouFall.Leaf
ASV30	0	-0.550482	Saprotroph	NantouFall.Leaf
ASV43	0.444444	-0.540062	Pathotroph	NantouFall.Leaf
ASV153	0	1.62019	Pathotroph-Saprotroph	NantouFall.Leaf
ASV2153	0.625	-0.540062	unidentified	NantouFall.Leaf
ASV455	0	0.377964	unidentified	NantouFall.Leaf
ASV600	0.32	1.10096	unidentified	NantouFall.Leaf
ASV1829	0.64	-0.550482	unidentified	NantouFall.Leaf
ASV414	0.44898	0.654654	unidentified	NantouFall.Leaf
ASV135	0	1.1547	unidentified	NantouFall.Leaf
ASV1130	0	0.866025	unidentified	NantouFall.Leaf
ASV149	0	0.275241	unidentified	NantouFall.Leaf
ASV270	0.44898	0.654654	Pathotroph-Saprotroph	NantouFall.Leaf
ASV1177	0	0	Symbiotroph	NantouFall.Leaf
ASV1181	0	-0.654654	Pathotroph-Saprotroph	NantouFall.Leaf
ASV337	0	0.540062	Pathotroph	NantouFall.Leaf
ASV1148	0.375	0.540062	unidentified	NantouFall.Leaf
ASV479	0.5	0.866025	unidentified	NantouFall.Leaf
ASV746	0	0.654654	Symbiotroph	NantouFall.Leaf
ASV1362	0	-0.540062	Pathotroph	NantouFall.Leaf
ASV96	0.611111	-0.283473	unidentified	NantouFall.Leaf
ASV98	0	-1.96396	unidentified	NantouFall.Leaf
ASV357	0	-0.57735	unidentified	NantouFall.Leaf
ASV657	0	-0.57735	unidentified	NantouFall.Leaf
ASV141	0	-0.866025	Pathotroph-Saprotroph-Symbiotroph	NantouFall.Leaf
ASV790	0.5	-1.3762	Symbiotroph	NantouFall.Leaf
ASV793	0.56	0.540062	Pathotroph-Saprotroph	NantouFall.Leaf
ASV275	0	-1.60635	Pathotroph	NantouFall.Leaf
ASV907	0.277778	0.654654	unidentified	NantouFall.Leaf
ASV771	0	-1.62019	Pathotroph	NantouFall.Leaf
ASV1	0	-0.699113	unidentified	NantouFall.Litter
ASV104	0.32	-0.348135	unidentified	NantouFall.Litter
ASV247	0	1.50133	unidentified	NantouFall.Litter
ASV5	0.375	-0.718028	unidentified	NantouFall.Litter
ASV12	0	1.60796	unidentified	NantouFall.Litter
ASV27	0	0.391652	Saprotroph	NantouFall.Litter
ASV153	0	-1.45781	Pathotroph-Saprotroph	NantouFall.Litter
ASV220	0.32	-0.348135	Pathotroph-Saprotroph-Symbiotroph	NantouFall.Litter
ASV28	0	0.69367	unidentified	NantouFall.Litter
ASV1116	0	0.69367	unidentified	NantouFall.Litter
ASV1312	0	0.69367	unidentified	NantouFall.Litter
ASV271	0.444444	0.838935	unidentified	NantouFall.Litter
ASV30	0.625	-0.699113	Saprotroph	NantouFall.Litter
ASV270	0	1.50133	Pathotroph-Saprotroph	NantouFall.Litter
ASV372	0	1.13144	Saprotroph	NantouFall.Litter
ASV49	0	0.391652	Saprotroph	NantouFall.Litter
ASV50	0	-1.88282	Pathotroph-Saprotroph-Symbiotroph	NantouFall.Litter
ASV127	0.375	0.0699113	Pathotroph-Saprotroph-Symbiotroph	NantouFall.Litter
ASV1053	0	-1.46814	unidentified	NantouFall.Litter
ASV205	0	1.60796	Pathotroph-Saprotroph	NantouFall.Litter
ASV119	0	0.0699113	unidentified	NantouFall.Litter
ASV1310	0.32	-0.348135	unidentified	NantouFall.Litter
ASV2689	0	-1.45781	Pathotroph	NantouFall.Litter
ASV2642	0.444444	-0.594574	Saprotroph	NantouFall.Litter
ASV282	0	-0.718028	Saprotroph-Symbiotroph	NantouFall.Litter
ASV319	0	-0.594574	unidentified	NantouFall.Litter
ASV2825	0	0.391652	Pathotroph	NantouFall.Litter
ASV1080	0	-0.594574	unidentified	NantouFall.Litter
ASV2417	0	NA	Saprotroph-Symbiotroph	NantouFall.Litter
ASV487	0	0.69367	Saprotroph-Symbiotroph	NantouFall.Litter
ASV1241	0	-0.594574	Saprotroph-Symbiotroph	NantouFall.Litter
ASV574	0	1.13144	unidentified	NantouFall.Litter
ASV673	0	-0.699113	unidentified	NantouFall.Litter
ASV576	1.11022e-16	0.761545	unidentified	NantouFall.Litter
ASV690	0.375	0.69367	unidentified	NantouFall.Litter
ASV82	0.375	0.0699113	Symbiotroph	NantouFall.Litter
ASV96	0	-0.699113	unidentified	NantouFall.Litter
ASV565	0	-1.45781	unidentified	NantouFall.Litter
ASV924	0	1.98191	Symbiotroph	NantouFall.Litter
ASV426	0.5	-0.594574	unidentified	NantouFall.Litter
ASV774	0	-0.348135	unidentified	NantouFall.Litter
ASV437	0	-0.594574	unidentified	NantouFall.Litter
ASV447	0	NA	Pathotroph-Saprotroph-Symbiotroph	NantouFall.Litter
ASV19	0	NA	Saprotroph	NantouFall.Soil
ASV292	0.5	-0.57735	unidentified	NantouFall.Soil
ASV1618	0	-0.57735	Saprotroph-Symbiotroph	NantouFall.Soil
ASV298	0	-0.57735	Saprotroph	NantouFall.Soil
ASV1640	0	0.866025	Pathotroph-Saprotroph	NantouFall.Soil
ASV2550	0	-0.866025	Saprotroph-Symbiotroph	NantouFall.Soil
ASV1650	0	0.67082	unidentified	NantouFall.Soil
ASV1791	0	0.67082	Saprotroph-Symbiotroph	NantouFall.Soil
ASV2628	0	-1.56525	unidentified	NantouFall.Soil
ASV2515	0	NA	unidentified	NantouFall.Soil
ASV1344	0	-0.57735	unidentified	NantouFall.Soil
ASV2473	0	NA	Saprotroph	NantouFall.Soil
ASV40	0	1.1547	Saprotroph-Symbiotroph	NantouFall.Soil
ASV565	0.375	0.67082	unidentified	NantouFall.Soil
ASV3144	0	1.1547	Pathotroph-Saprotroph	NantouFall.Soil
ASV487	0	0.866025	Saprotroph-Symbiotroph	NantouFall.Soil
ASV819	0	NA	Pathotroph-Symbiotroph	NantouFall.Soil
ASV845	0	-0.866025	unidentified	NantouFall.Soil
ASV2202	0	-0.447214	Saprotroph	NantouFall.Soil
ASV1	0.5	-0.866025	unidentified	NantouFall.Twig
ASV1009	0	-0.322749	unidentified	NantouFall.Twig
ASV149	0	-0.322749	unidentified	NantouFall.Twig
ASV248	0	1.61374	Pathotroph-Saprotroph	NantouFall.Twig
ASV1091	0	-0.322749	unidentified	NantouFall.Twig
ASV1181	0	0	Pathotroph-Saprotroph	NantouFall.Twig
ASV141	0	NA	Pathotroph-Saprotroph-Symbiotroph	NantouFall.Twig
ASV3403	0	NA	Pathotroph-Saprotroph	NantouFall.Twig
ASV117	0	-1.08012	unidentified	NantouFall.Twig
ASV135	0	0.866025	unidentified	NantouFall.Twig
ASV275	0.375	1.08012	Pathotroph	NantouFall.Twig
ASV1712	0	0	Pathotroph	NantouFall.Twig
ASV357	0	NA	unidentified	NantouFall.Twig
ASV414	0	-1.22474	unidentified	NantouFall.Twig
ASV426	0	1.08012	unidentified	NantouFall.Twig
ASV2562	0	-1.08012	unidentified	NantouFall.Twig
ASV733	0	0	Pathotroph-Symbiotroph	NantouFall.Twig
ASV1215	0	0	unidentified	NantouFall.Twig
ASV153	0	0.866025	Pathotroph-Saprotroph	NantouFall.Twig
ASV27	0	-1.29099	Saprotroph	NantouFall.Twig
ASV30	0	0.645497	Saprotroph	NantouFall.Twig
ASV43	0	-1.08012	Pathotroph	NantouFall.Twig
ASV96	0	NA	unidentified	NantouFall.Twig
ASV1875	0	-0.866025	unidentified	NantouFall.Twig
ASV457	0	1.08012	unidentified	NantouFall.Twig
ASV574	0	NA	unidentified	NantouFall.Twig
ASV748	0	1.22474	Saprotroph-Symbiotroph	NantouFall.Twig
ASV102	0.652778	0.106199	Pathotroph-Saprotroph-Symbiotroph	NantouSpring.Leaf
ASV12	0.567901	0.0325074	unidentified	NantouSpring.Leaf
ASV27	0.37037	0.0723102	Saprotroph	NantouSpring.Leaf
ASV1073	0.21875	0.0723102	Pathotroph-Saprotroph	NantouSpring.Leaf
ASV1215	0.21875	0.0723102	unidentified	NantouSpring.Leaf
ASV1256	0.21875	0.0723102	unidentified	NantouSpring.Leaf
ASV1793	0.64	-0.942714	unidentified	NantouSpring.Leaf
ASV2032	0	0.723102	unidentified	NantouSpring.Leaf
ASV125	0	1.3328	Pathotroph-Saprotroph	NantouSpring.Leaf
ASV271	0.197531	1.00773	unidentified	NantouSpring.Leaf
ASV30	0	0.357581	Saprotroph	NantouSpring.Leaf
ASV1009	0	-0.292566	unidentified	NantouSpring.Leaf
ASV143	0	1.59298	Pathotroph-Symbiotroph	NantouSpring.Leaf
ASV153	0	0.849591	Pathotroph-Saprotroph	NantouSpring.Leaf
ASV146	0	-1.26779	unidentified	NantouSpring.Leaf
ASV180	0.21875	0.682655	unidentified	NantouSpring.Leaf
ASV269	0.48	-2.53086	Pathotroph	NantouSpring.Leaf
ASV299	0	-0.637193	unidentified	NantouSpring.Leaf
ASV346	0.375	-0.61764	unidentified	NantouSpring.Leaf
ASV400	0	-0.61764	Symbiotroph	NantouSpring.Leaf
ASV1430	0	0.357581	unidentified	NantouSpring.Leaf
ASV2303	0	-1.26779	unidentified	NantouSpring.Leaf
ASV411	0.34	1.00773	unidentified	NantouSpring.Leaf
ASV3109	0	1.3328	unidentified	NantouSpring.Leaf
ASV457	0.21875	0.0723102	unidentified	NantouSpring.Leaf
ASV3454	0.34	0.723102	unidentified	NantouSpring.Leaf
ASV476	0	1.3328	Pathotroph	NantouSpring.Leaf
ASV2464	0	-1.26779	unidentified	NantouSpring.Leaf
ASV481	0	1.3328	Pathotroph	NantouSpring.Leaf
ASV771	0.197531	0.723102	Pathotroph	NantouSpring.Leaf
ASV96	0	0.106199	unidentified	NantouSpring.Leaf
ASV863	0	-0.637193	unidentified	NantouSpring.Leaf
ASV657	0	-0.292566	unidentified	NantouSpring.Leaf
ASV455	0	-1.38059	unidentified	NantouSpring.Leaf
ASV414	0	-1.26779	unidentified	NantouSpring.Leaf
ASV403	0	-0.942714	Symbiotroph	NantouSpring.Leaf
ASV1	0	-0.975237	unidentified	NantouSpring.Litter
ASV2	0	1.50219	unidentified	NantouSpring.Litter
ASV47	0	-0.866025	Pathotroph-Saprotroph-Symbiotroph	NantouSpring.Litter
ASV197	0	-1.07299	Pathotroph-Saprotroph-Symbiotroph	NantouSpring.Litter
ASV82	0	0.866025	Symbiotroph	NantouSpring.Litter
ASV774	0	-0.866025	unidentified	NantouSpring.Litter
ASV127	0	1.36533	Pathotroph-Saprotroph-Symbiotroph	NantouSpring.Litter
ASV1208	0	-0.195047	unidentified	NantouSpring.Litter
ASV132	0	-0.195047	Pathotroph	NantouSpring.Litter
ASV205	0	0.585142	Pathotroph-Saprotroph	NantouSpring.Litter
ASV220	0	NA	Pathotroph-Saprotroph-Symbiotroph	NantouSpring.Litter
ASV247	0	0.790569	unidentified	NantouSpring.Litter
ASV271	0	-0.790569	unidentified	NantouSpring.Litter
ASV292	0	NA	unidentified	NantouSpring.Litter
ASV298	0.32	0.790569	Saprotroph	NantouSpring.Litter
ASV308	0	0.643796	unidentified	NantouSpring.Litter
ASV2601	0	0.643796	unidentified	NantouSpring.Litter
ASV319	0.375	0	unidentified	NantouSpring.Litter
ASV380	0	1.36533	Pathotroph	NantouSpring.Litter
ASV1479	0	-1.58114	Pathotroph	NantouSpring.Litter
ASV1965	0	-1.07299	unidentified	NantouSpring.Litter
ASV2246	0	0.643796	unidentified	NantouSpring.Litter
ASV50	0	-0.214599	Pathotroph-Saprotroph-Symbiotroph	NantouSpring.Litter
ASV96	0	0.866025	unidentified	NantouSpring.Litter
ASV153	0	-0.975237	Pathotroph-Saprotroph	NantouSpring.Litter
ASV833	0.5	NA	unidentified	NantouSpring.Litter
ASV437	0	0.790569	unidentified	NantouSpring.Litter
ASV704	0	-1.07299	unidentified	NantouSpring.Litter
ASV587	0	-0.975237	unidentified	NantouSpring.Litter
ASV19	0	NA	Saprotroph	NantouSpring.Soil
ASV2202	0	NA	Saprotroph	NantouSpring.Soil
ASV2413	0	NA	Pathotroph-Symbiotroph	NantouSpring.Soil
ASV1638	0	NA	Saprotroph	NantouSpring.Soil
ASV1723	0	NA	Saprotroph-Symbiotroph	NantouSpring.Soil
ASV48	0	NA	Symbiotroph	NantouSpring.Soil
ASV668	0	NA	Saprotroph-Symbiotroph	NantouSpring.Soil
ASV845	0	NA	unidentified	NantouSpring.Soil
ASV2671	0	NA	Saprotroph	NantouSpring.Soil
ASV1748	0	NA	unidentified	NantouSpring.Soil
ASV12	0	0.214599	unidentified	NantouSpring.Twig
ASV27	0	-0.57735	Saprotroph	NantouSpring.Twig
ASV149	0	1.93139	unidentified	NantouSpring.Twig
ASV30	0.32	0.214599	Saprotroph	NantouSpring.Twig
ASV102	0.48	NA	Pathotroph-Saprotroph-Symbiotroph	NantouSpring.Twig
ASV299	0	NA	unidentified	NantouSpring.Twig
ASV455	0	NA	unidentified	NantouSpring.Twig
ASV1073	0	0.866025	Pathotroph-Saprotroph	NantouSpring.Twig
ASV2047	0	-0.866025	unidentified	NantouSpring.Twig
ASV346	0	1.1547	unidentified	NantouSpring.Twig
ASV357	0	-1.38059	unidentified	NantouSpring.Twig
ASV372	0.5	-0.643796	Saprotroph	NantouSpring.Twig
ASV1087	0.375	0.106199	unidentified	NantouSpring.Twig
ASV1986	0.32	0.849591	unidentified	NantouSpring.Twig
ASV403	0	0.106199	Symbiotroph	NantouSpring.Twig
ASV1256	0	0.849591	unidentified	NantouSpring.Twig
ASV476	0.5	0.214599	Pathotroph	NantouSpring.Twig
ASV2427	0	0.214599	unidentified	NantouSpring.Twig
ASV2641	0.56	-0.643796	unidentified	NantouSpring.Twig
ASV1356	0	NA	unidentified	NantouSpring.Twig
ASV457	0.444444	0.849591	unidentified	NantouSpring.Twig
ASV791	0	-1.50219	unidentified	NantouSpring.Twig
ASV96	0	NA	unidentified	NantouSpring.Twig
ASV146	0	-0.866025	unidentified	NantouSpring.Twig
ASV342	0	0.866025	unidentified	NantouSpring.Twig
ASV400	0	-0.57735	Symbiotroph	NantouSpring.Twig
ASV646	0.444444	-1.38059	unidentified	NantouSpring.Twig
ASV2859	0	NA	unidentified	NantouSpring.Twig
ASV1	0.444444	0.447214	unidentified	PuliFall.Leaf
ASV22	0.244898	0.183106	Pathotroph-Saprotroph-Symbiotroph	PuliFall.Leaf
ASV43	0.493827	1.00641	Pathotroph	PuliFall.Leaf
ASV45	0.255	1.09863	Pathotroph	PuliFall.Leaf
ASV66	0	0.915528	Pathotroph-Saprotroph-Symbiotroph	PuliFall.Leaf
ASV151	0.568047	0.32022	unidentified	PuliFall.Leaf
ASV170	0.21875	0.549317	Symbiotroph	PuliFall.Leaf
ASV267	0.445	0.549317	Pathotroph	PuliFall.Leaf
ASV331	0	-1.83106	Pathotroph	PuliFall.Leaf
ASV508	0.337778	0.183106	Pathotroph	PuliFall.Leaf
ASV734	0.48	-0.709059	unidentified	PuliFall.Leaf
ASV8	0.375	-0.366211	Pathotroph-Saprotroph-Symbiotroph	PuliFall.Leaf
ASV14	0.277778	-0.252523	unidentified	PuliFall.Leaf
ASV123	0.461538	1.3495	Saprotroph	PuliFall.Leaf
ASV17	0.444444	-1.76766	Pathotroph	PuliFall.Leaf
ASV19	0	NA	Saprotroph	PuliFall.Leaf
ASV24	0	-0.67082	unidentified	PuliFall.Leaf
ASV114	0.396694	1.00641	Saprotroph	PuliFall.Leaf
ASV209	0.244898	0.32022	Saprotroph-Symbiotroph	PuliFall.Leaf
ASV228	0.265928	0.915528	unidentified	PuliFall.Leaf
ASV280	0.31405	1.3495	unidentified	PuliFall.Leaf
ASV286	0.512346	0.32022	Pathotroph-Saprotroph	PuliFall.Leaf
ASV147	0	-1.39525	Pathotroph	PuliFall.Leaf
ASV44	0	-0.709059	Pathotroph-Saprotroph-Symbiotroph	PuliFall.Leaf
ASV364	0.197531	0.915528	unidentified	PuliFall.Leaf
ASV392	0.142012	0.183106	Pathotroph	PuliFall.Leaf
ASV4465	0.290657	0.549317	Pathotroph	PuliFall.Leaf
ASV407	0	-0.67082	Pathotroph	PuliFall.Leaf
ASV489	0.260355	0	unidentified	PuliFall.Leaf
ASV227	0	0.883832	unidentified	PuliFall.Leaf
ASV451	1.11022e-16	0.505047	unidentified	PuliFall.Leaf
ASV59	0.277778	-0.252523	Pathotroph-Saprotroph	PuliFall.Leaf
ASV1732	0	1.26262	unidentified	PuliFall.Leaf
ASV471	0.152778	0	Pathotroph-Saprotroph	PuliFall.Leaf
ASV548	0	-1.09863	Saprotroph-Symbiotroph	PuliFall.Leaf
ASV233	0	-0.252523	Pathotroph-Saprotroph	PuliFall.Leaf
ASV273	0	0.126262	Saprotroph	PuliFall.Leaf
ASV572	0	-0.252523	Saprotroph	PuliFall.Leaf
ASV94	1.11022e-16	0.505047	unidentified	PuliFall.Leaf
ASV134	0	-1.64795	unidentified	PuliFall.Leaf
ASV158	0	-1.39525	unidentified	PuliFall.Leaf
ASV1292	0	-1.64795	Saprotroph-Symbiotroph	PuliFall.Leaf
ASV266	0	-1.05215	unidentified	PuliFall.Leaf
ASV466	0.375	-0.709059	unidentified	PuliFall.Leaf
ASV2974	0	-1.83106	unidentified	PuliFall.Leaf
ASV735	0.132653	0.366211	Pathotroph	PuliFall.Leaf
ASV769	0.188366	1.09863	unidentified	PuliFall.Leaf
ASV850	0.21875	0.549317	Pathotroph-Saprotroph	PuliFall.Leaf
ASV942	0.255	1.09863	Pathotroph	PuliFall.Leaf
ASV2	0	-0.67082	unidentified	PuliFall.Leaf
ASV55	0.375	1.56525	Pathotroph	PuliFall.Leaf
ASV985	0	1.26262	Saprotroph	PuliFall.Leaf
ASV983	0	NA	Pathotroph	PuliFall.Leaf
ASV962	0	1.00641	Pathotroph	PuliFall.Leaf
ASV977	0.124444	0.549317	unidentified	PuliFall.Leaf
ASV719	0	-1.28174	Saprotroph	PuliFall.Leaf
ASV724	0	-0.709059	Pathotroph-Saprotroph	PuliFall.Leaf
ASV599	0.64	-1.76766	unidentified	PuliFall.Leaf
ASV1	0.495868	1.14939	unidentified	PuliFall.Litter
ASV2	0.444444	-0.574696	unidentified	PuliFall.Litter
ASV1266	0.48	0.287348	Pathotroph	PuliFall.Litter
ASV24	0.260355	0.862044	unidentified	PuliFall.Litter
ASV266	0	-1.43674	unidentified	PuliFall.Litter
ASV727	0.48	-1.43674	unidentified	PuliFall.Litter
ASV874	0	0.287348	unidentified	PuliFall.Litter
ASV1368	0.625	-1.72409	Pathotroph-Saprotroph	PuliFall.Litter
ASV158	0.375	0.142695	unidentified	PuliFall.Litter
ASV17	0.625	-0.665912	Pathotroph	PuliFall.Litter
ASV21	0.375	0.142695	unidentified	PuliFall.Litter
ASV1019	0.444444	-0.665912	unidentified	PuliFall.Litter
ASV1049	0.48	-0.972747	unidentified	PuliFall.Litter
ASV22	0.432133	1.21414	Pathotroph-Saprotroph-Symbiotroph	PuliFall.Litter
ASV212	0.21875	1.72409	unidentified	PuliFall.Litter
ASV1157	0	1.21414	Saprotroph	PuliFall.Litter
ASV119	0.444444	-1.14939	unidentified	PuliFall.Litter
ASV170	0.152778	0.862044	Symbiotroph	PuliFall.Litter
ASV1372	0	0.862044	Pathotroph-Symbiotroph	PuliFall.Litter
ASV2116	0	0.862044	Pathotroph-Saprotroph	PuliFall.Litter
ASV224	0.507812	0.574696	unidentified	PuliFall.Litter
ASV228	0.429688	0.674523	unidentified	PuliFall.Litter
ASV277	0.380623	1.21414	unidentified	PuliFall.Litter
ASV293	0.408163	-0.944332	Pathotroph-Saprotroph-Symbiotroph	PuliFall.Litter
ASV361	0.5	NA	Saprotroph	PuliFall.Litter
ASV429	0.336735	0.674523	Pathotroph-Saprotroph	PuliFall.Litter
ASV43	0.561224	-0.287348	Pathotroph	PuliFall.Litter
ASV164	0.56	-0.972747	unidentified	PuliFall.Litter
ASV1507	0	0.142695	Pathotroph	PuliFall.Litter
ASV331	0	-0.665912	Pathotroph	PuliFall.Litter
ASV147	0.277778	0.486373	Pathotroph	PuliFall.Litter
ASV174	0	0.486373	Pathotroph-Symbiotroph	PuliFall.Litter
ASV232	0.277778	0.486373	Saprotroph	PuliFall.Litter
ASV451	1.11022e-16	1.94549	unidentified	PuliFall.Litter
ASV2423	0	1.21593	Pathotroph-Symbiotroph	PuliFall.Litter
ASV233	1.11022e-16	1.48395	Pathotroph-Saprotroph	PuliFall.Litter
ASV296	0.291667	0.404714	unidentified	PuliFall.Litter
ASV386	0.5	0.134905	unidentified	PuliFall.Litter
ASV459	0.5	-1.21414	unidentified	PuliFall.Litter
ASV494	0.165289	0.574696	Pathotroph	PuliFall.Litter
ASV66	0.396694	-0.134905	Pathotroph-Saprotroph-Symbiotroph	PuliFall.Litter
ASV280	0.345679	-0.404714	unidentified	PuliFall.Litter
ASV68	0.567901	-0.944332	unidentified	PuliFall.Litter
ASV2091	0.46875	-0.972747	unidentified	PuliFall.Litter
ASV578	0.197531	0	Saprotroph	PuliFall.Litter
ASV114	0	0.951303	Saprotroph	PuliFall.Litter
ASV123	0	0.951303	Saprotroph	PuliFall.Litter
ASV176	0	-1.21414	unidentified	PuliFall.Litter
ASV1651	0.444444	NA	Pathotroph-Saprotroph-Symbiotroph	PuliFall.Litter
ASV2247	0	-0.972747	Pathotroph-Saprotroph-Symbiotroph	PuliFall.Litter
ASV471	0.512397	-0.404714	Pathotroph-Saprotroph	PuliFall.Litter
ASV495	0.693878	-1.48395	Pathotroph	PuliFall.Litter
ASV614	0	2.56852	Pathotroph	PuliFall.Litter
ASV2080	0	0.142695	unidentified	PuliFall.Litter
ASV701	0	0.951303	Saprotroph	PuliFall.Litter
ASV717	0.417778	0.674523	unidentified	PuliFall.Litter
ASV842	0.625	-1.75376	Saprotroph	PuliFall.Litter
ASV94	0.375	-0.574696	unidentified	PuliFall.Litter
ASV925	0.260355	0.674523	Pathotroph-Saprotroph-Symbiotroph	PuliFall.Litter
ASV9	0	-0.862044	Pathotroph-Saprotroph-Symbiotroph	PuliFall.Litter
ASV286	0	-0.665912	Pathotroph-Saprotroph	PuliFall.Litter
ASV823	0	0.142695	Pathotroph-Saprotroph	PuliFall.Litter
ASV981	0	0.134905	Pathotroph	PuliFall.Litter
ASV44	0.444444	-0.665912	Pathotroph-Saprotroph-Symbiotroph	PuliFall.Litter
ASV48	0.5	-1.47452	Symbiotroph	PuliFall.Litter
ASV59	0	0.486373	Pathotroph-Saprotroph	PuliFall.Litter
ASV255	0	-1.47452	Pathotroph-Symbiotroph	PuliFall.Litter
ASV362	0	-0.972747	Pathotroph-Saprotroph	PuliFall.Litter
ASV692	0	-0.243187	Saprotroph	PuliFall.Litter
ASV922	0	0.142695	Pathotroph-Saprotroph	PuliFall.Litter
ASV158	0	NA	unidentified	PuliFall.Soil
ASV22	0	-0.866025	Pathotroph-Saprotroph-Symbiotroph	PuliFall.Soil
ASV2313	0	0.866025	unidentified	PuliFall.Soil
ASV43	0	-0.866025	Pathotroph	PuliFall.Soil
ASV232	0	0.866025	Saprotroph	PuliFall.Soil
ASV384	0	NA	Saprotroph	PuliFall.Soil
ASV3488	0	NA	Saprotroph	PuliFall.Soil
ASV429	0	0.866025	Pathotroph-Saprotroph	PuliFall.Soil
ASV443	0	-0.866025	unidentified	PuliFall.Soil
ASV3491	0	0.866025	Saprotroph	PuliFall.Soil
ASV2904	0	NA	unidentified	PuliFall.Soil
ASV696	0.444444	0.866025	Saprotroph-Symbiotroph	PuliFall.Soil
ASV1950	0	NA	unidentified	PuliFall.Soil
ASV938	0	-0.866025	Pathotroph-Saprotroph-Symbiotroph	PuliFall.Soil
ASV6	0	NA	Saprotroph-Symbiotroph	PuliFall.Soil
ASV40	0	-0.866025	Saprotroph-Symbiotroph	PuliFall.Soil
ASV567	0	-0.866025	Saprotroph-Symbiotroph	PuliFall.Soil
ASV947	0.444444	NA	Saprotroph	PuliFall.Soil
ASV987	0	0.866025	Pathotroph-Symbiotroph	PuliFall.Soil
ASV470	0	NA	Saprotroph-Symbiotroph	PuliFall.Soil
ASV840	0	NA	Saprotroph	PuliFall.Soil
ASV1	0.21875	2.14838	unidentified	PuliFall.Twig
ASV2	0.244898	-1.28215	unidentified	PuliFall.Twig
ASV170	0.3328	0.676045	Symbiotroph	PuliFall.Twig
ASV1301	0.42	-1.14228	unidentified	PuliFall.Twig
ASV1964	0.234405	0.676045	unidentified	PuliFall.Twig
ASV22	0.348889	1.23553	Pathotroph-Saprotroph-Symbiotroph	PuliFall.Twig
ASV45	0.40051	0.815916	Pathotroph	PuliFall.Twig
ASV66	0.496528	0.312705	Pathotroph-Saprotroph-Symbiotroph	PuliFall.Twig
ASV228	0.390012	0.955788	unidentified	PuliFall.Twig
ASV231	0.417355	0.116559	unidentified	PuliFall.Twig
ASV233	0.288194	0.676045	Pathotroph-Saprotroph	PuliFall.Twig
ASV267	0.263374	1.09566	Pathotroph	PuliFall.Twig
ASV273	0	-1.01629	Saprotroph	PuliFall.Twig
ASV286	0.272189	1.1101	Pathotroph-Saprotroph	PuliFall.Twig
ASV417	0.5	0.813157	unidentified	PuliFall.Twig
ASV468	0.542936	0.844304	Saprotroph	PuliFall.Twig
ASV471	0.3904	0.536174	Pathotroph-Saprotroph	PuliFall.Twig
ASV590	0.544218	0.844304	unidentified	PuliFall.Twig
ASV599	0.2176	0.955788	unidentified	PuliFall.Twig
ASV797	0.349584	1.09566	Pathotroph-Saprotroph-Symbiotroph	PuliFall.Twig
ASV8	0.417355	-0.484693	Pathotroph-Saprotroph-Symbiotroph	PuliFall.Twig
ASV1968	0.396694	-1.00241	unidentified	PuliFall.Twig
ASV2551	0.275391	1.65514	unidentified	PuliFall.Twig
ASV14	0	-1.00241	unidentified	PuliFall.Twig
ASV1100	0	-1.5619	Pathotroph-Saprotroph	PuliFall.Twig
ASV17	0.375	0.578505	Pathotroph	PuliFall.Twig
ASV1108	0	0.578505	unidentified	PuliFall.Twig
ASV1442	0.375	0.578505	Saprotroph	PuliFall.Twig
ASV1684	0.556213	0.0469058	Saprotroph	PuliFall.Twig
ASV151	0.311419	-0.163183	unidentified	PuliFall.Twig
ASV1169	0.4416	0.396302	Pathotroph	PuliFall.Twig
ASV1358	0.298677	-0.16526	unidentified	PuliFall.Twig
ASV1402	0.367627	0.815916	Saprotroph	PuliFall.Twig
ASV24	0	-0.16526	unidentified	PuliFall.Twig
ASV43	0	0.256431	Pathotroph	PuliFall.Twig
ASV2442	0.4864	0.116559	Symbiotroph	PuliFall.Twig
ASV44	1.11022e-16	-1.14228	Pathotroph-Saprotroph-Symbiotroph	PuliFall.Twig
ASV230	0.376033	0.256431	Saprotroph	PuliFall.Twig
ASV280	0.243802	0.536174	unidentified	PuliFall.Twig
ASV114	0.495868	0.991561	Saprotroph	PuliFall.Twig
ASV407	0.32	0.41315	Pathotroph	PuliFall.Twig
ASV1423	0.375	-0.16526	Symbiotroph	PuliFall.Twig
ASV1800	0	-0.743671	Symbiotroph	PuliFall.Twig
ASV2656	0	-0.16526	unidentified	PuliFall.Twig
ASV59	0.46875	0.844304	Pathotroph-Saprotroph	PuliFall.Twig
ASV490	0.359694	0.955788	unidentified	PuliFall.Twig
ASV523	0.18	-0.86254	Pathotroph-Saprotroph-Symbiotroph	PuliFall.Twig
ASV541	0.3392	-0.16526	unidentified	PuliFall.Twig
ASV68	0.18	0.396302	unidentified	PuliFall.Twig
ASV1503	1.11022e-16	-1.14228	unidentified	PuliFall.Twig
ASV134	0.444444	1.1547	unidentified	PuliFall.Twig
ASV147	0	0.135526	Pathotroph	PuliFall.Twig
ASV1438	0.277778	1.49079	unidentified	PuliFall.Twig
ASV158	0	-1.32208	unidentified	PuliFall.Twig
ASV1098	0	-0.542105	Saprotroph	PuliFall.Twig
ASV1767	0	-1.54789	unidentified	PuliFall.Twig
ASV451	0	0.813157	unidentified	PuliFall.Twig
ASV564	0.5	-1.21974	Pathotroph-Saprotroph	PuliFall.Twig
ASV572	0.625	-1.21974	Saprotroph	PuliFall.Twig
ASV769	0	-0.582797	unidentified	PuliFall.Twig
ASV1370	0	-1.28209	unidentified	PuliFall.Twig
ASV902	0	-1.54789	Pathotroph-Saprotroph	PuliFall.Twig
ASV962	0.320312	-0.303055	Pathotroph	PuliFall.Twig
ASV3090	0.375	-1.70177	unidentified	PuliFall.Twig
ASV976	0	0.844304	Saprotroph	PuliFall.Twig
ASV1151	0	-1.84164	Saprotroph	PuliFall.Twig
ASV2468	0	-0.16526	unidentified	PuliFall.Twig
ASV55	0	1.56997	Pathotroph	PuliFall.Twig
ASV983	0.15879	0.815916	Pathotroph	PuliFall.Twig
ASV985	0.408163	0.844304	Saprotroph	PuliFall.Twig
ASV508	0.5	-0.57735	Pathotroph	PuliFall.Twig
ASV857	0.375	0.135526	unidentified	PuliFall.Twig
ASV977	0.298677	0.536174	unidentified	PuliFall.Twig
ASV715	0	-0.743671	unidentified	PuliFall.Twig
ASV568	0.444444	-1.84164	unidentified	PuliFall.Twig
ASV548	0	-0.57735	Saprotroph-Symbiotroph	PuliFall.Twig
ASV196	0	-1.21974	Saprotroph	PuliFall.Twig
ASV801	0	-1.32208	unidentified	PuliFall.Twig
ASV755	0	0.813157	unidentified	PuliFall.Twig
ASV861	0	-1.54789	Pathotroph-Saprotroph	PuliFall.Twig
ASV1	0.659722	2.87489	unidentified	PuliSpring.Leaf
ASV12	0.375	-0.120096	unidentified	PuliSpring.Leaf
ASV2	0.48	1.05084	unidentified	PuliSpring.Leaf
ASV105	0.52071	0.660529	unidentified	PuliSpring.Leaf
ASV120	0.611111	-1.29103	unidentified	PuliSpring.Leaf
ASV170	0.5	1.05084	Symbiotroph	PuliSpring.Leaf
ASV187	0.497041	-0.405408	unidentified	PuliSpring.Leaf
ASV1170	0.56	1.2669	Pathotroph-Saprotroph	PuliSpring.Leaf
ASV1817	0.541667	0.152028	Pathotroph-Saprotroph	PuliSpring.Leaf
ASV1131	0.375	-1.29103	unidentified	PuliSpring.Leaf
ASV17	0.722222	NA	Pathotroph	PuliSpring.Leaf
ASV151	0.513889	0.709464	unidentified	PuliSpring.Leaf
ASV22	0.54	-0.120096	Pathotroph-Saprotroph-Symbiotroph	PuliSpring.Leaf
ASV43	0.46	0.270216	Pathotroph	PuliSpring.Leaf
ASV267	0.612245	-0.120096	Pathotroph	PuliSpring.Leaf
ASV369	0.489796	0.709464	unidentified	PuliSpring.Leaf
ASV262	0.5	-0.428174	Pathotroph-Saprotroph	PuliSpring.Leaf
ASV1655	0.5	-0.428174	unidentified	PuliSpring.Leaf
ASV54	0.604444	0.152028	unidentified	PuliSpring.Leaf
ASV233	0.591716	0.152028	Pathotroph-Saprotroph	PuliSpring.Leaf
ASV59	0.528926	0.270216	Pathotroph-Saprotroph	PuliSpring.Leaf
ASV143	0.32	-1.52028	Pathotroph-Symbiotroph	PuliSpring.Leaf
ASV66	0.459184	1.2669	Pathotroph-Saprotroph-Symbiotroph	PuliSpring.Leaf
ASV1062	0	-1.52028	Symbiotroph	PuliSpring.Leaf
ASV754	0.461538	1.05084	Saprotroph	PuliSpring.Leaf
ASV134	0	0.305839	unidentified	PuliSpring.Leaf
ASV227	0	0.305839	unidentified	PuliSpring.Leaf
ASV466	0	-0.0611678	unidentified	PuliSpring.Leaf
ASV147	0.277778	-0.962843	Pathotroph	PuliSpring.Leaf
ASV471	0.408163	-0.428174	Pathotroph-Saprotroph	PuliSpring.Leaf
ASV24	0	-0.795181	unidentified	PuliSpring.Leaf
ASV45	0	-0.0611678	Pathotroph	PuliSpring.Leaf
ASV87	0.595556	0.660529	Pathotroph-Saprotroph	PuliSpring.Leaf
ASV94	0	0.305839	unidentified	PuliSpring.Leaf
ASV330	0	-0.795181	unidentified	PuliSpring.Leaf
ASV2192	0	-0.795181	unidentified	PuliSpring.Leaf
ASV44	0	NA	Pathotroph-Saprotroph-Symbiotroph	PuliSpring.Leaf
ASV55	0	-2.07166	Pathotroph	PuliSpring.Leaf
ASV1	0	-0.989803	unidentified	PuliSpring.Litter
ASV12	0.345679	0.850963	unidentified	PuliSpring.Litter
ASV2	0.21875	1.8654	unidentified	PuliSpring.Litter
ASV105	0.375	-0.418763	unidentified	PuliSpring.Litter
ASV119	0.197531	1.27644	unidentified	PuliSpring.Litter
ASV187	0.375	-0.418763	unidentified	PuliSpring.Litter
ASV19	0	-0.418763	Saprotroph	PuliSpring.Litter
ASV22	0	-0.57735	Pathotroph-Saprotroph-Symbiotroph	PuliSpring.Litter
ASV24	0.32	0.152277	unidentified	PuliSpring.Litter
ASV36	0.21875	1.00947	unidentified	PuliSpring.Litter
ASV120	0.408163	-0.0672977	unidentified	PuliSpring.Litter
ASV134	0	1.54785	unidentified	PuliSpring.Litter
ASV233	0.197531	1.54785	Pathotroph-Saprotroph	PuliSpring.Litter
ASV296	0	-0.60568	unidentified	PuliSpring.Litter
ASV329	0.21875	1.00947	Pathotroph-Saprotroph	PuliSpring.Litter
ASV212	0	1.1547	unidentified	PuliSpring.Litter
ASV385	0.21875	1.8654	unidentified	PuliSpring.Litter
ASV152	0.54	0.471084	unidentified	PuliSpring.Litter
ASV44	0.64	-0.989803	Pathotroph-Saprotroph-Symbiotroph	PuliSpring.Litter
ASV47	0.716049	-0.850963	Pathotroph-Saprotroph-Symbiotroph	PuliSpring.Litter
ASV123	0	0.425481	Saprotroph	PuliSpring.Litter
ASV307	0.5	-0.57735	unidentified	PuliSpring.Litter
ASV3652	0.375	-1.14406	unidentified	PuliSpring.Litter
ASV48	0.244898	0.471084	Symbiotroph	PuliSpring.Litter
ASV471	0.408163	0	Pathotroph-Saprotroph	PuliSpring.Litter
ASV1434	0.46875	-0.0672977	unidentified	PuliSpring.Litter
ASV1445	0	-1.14406	Pathotroph-Saprotroph	PuliSpring.Litter
ASV1537	0	-1.14406	unidentified	PuliSpring.Litter
ASV319	0.375	1.29436	unidentified	PuliSpring.Litter
ASV54	0.277778	0.723318	unidentified	PuliSpring.Litter
ASV59	0	-0.850963	Pathotroph-Saprotroph	PuliSpring.Litter
ASV369	0.444444	1.1547	unidentified	PuliSpring.Litter
ASV262	0	-0.418763	Pathotroph-Saprotroph	PuliSpring.Litter
ASV143	0	0.956183	Pathotroph-Symbiotroph	PuliSpring.Litter
ASV459	0	-0.239046	unidentified	PuliSpring.Litter
ASV741	0.444444	-1.43427	unidentified	PuliSpring.Litter
ASV1369	0	-0.239046	Pathotroph-Saprotroph	PuliSpring.Litter
ASV508	0	-1.68244	Pathotroph	PuliSpring.Litter
ASV1160	0.444444	-0.60568	unidentified	PuliSpring.Litter
ASV1506	0	-0.57735	unidentified	PuliSpring.Litter
ASV227	1.11022e-16	0.850963	unidentified	PuliSpring.Litter
ASV1519	0.375	0.425481	unidentified	PuliSpring.Litter
ASV331	1.11022e-16	0.850963	Pathotroph	PuliSpring.Litter
ASV1143	0	0	unidentified	PuliSpring.Litter
ASV2578	0.46	0.850963	unidentified	PuliSpring.Litter
ASV466	0	-0.57735	unidentified	PuliSpring.Litter
ASV494	0.244898	0.425481	Pathotroph	PuliSpring.Litter
ASV1178	0	-0.850963	unidentified	PuliSpring.Litter
ASV2637	0	-0.425481	unidentified	PuliSpring.Litter
ASV495	0	-1.27644	Pathotroph	PuliSpring.Litter
ASV1051	0	-1.70193	unidentified	PuliSpring.Litter
ASV520	0	-0.425481	unidentified	PuliSpring.Litter
ASV614	0	2.12741	Pathotroph	PuliSpring.Litter
ASV706	0	-0.418763	unidentified	PuliSpring.Litter
ASV709	0.375	-0.850963	unidentified	PuliSpring.Litter
ASV2705	0	-0.57735	unidentified	PuliSpring.Litter
ASV1131	0	-1.70193	unidentified	PuliSpring.Litter
ASV87	0	0.152277	Pathotroph-Saprotroph	PuliSpring.Litter
ASV692	0	0	Saprotroph	PuliSpring.Litter
ASV958	0	1.1547	Symbiotroph	PuliSpring.Litter
ASV63	0.244898	0.471084	Pathotroph	PuliSpring.Litter
ASV43	0.5	-0.57735	Pathotroph	PuliSpring.Litter
ASV850	0.666667	-0.57735	Pathotroph-Saprotroph	PuliSpring.Litter
ASV827	0.64	-0.989803	unidentified	PuliSpring.Litter
ASV66	0.5	-0.57735	Pathotroph-Saprotroph-Symbiotroph	PuliSpring.Litter
ASV88	0	0.956183	Saprotroph	PuliSpring.Litter
ASV94	0.277778	-0.0672977	unidentified	PuliSpring.Litter
ASV625	0	-0.989803	unidentified	PuliSpring.Litter
ASV943	0.345679	0.850963	unidentified	PuliSpring.Litter
ASV842	0.444444	1.1547	Saprotroph	PuliSpring.Litter
ASV1	0	-0.67082	unidentified	PuliSpring.Soil
ASV232	0	NA	Saprotroph	PuliSpring.Soil
ASV22	0	NA	Pathotroph-Saprotroph-Symbiotroph	PuliSpring.Soil
ASV24	0	-0.67082	unidentified	PuliSpring.Soil
ASV38	0	1.1547	Saprotroph-Symbiotroph	PuliSpring.Soil
ASV2131	0	-0.57735	unidentified	PuliSpring.Soil
ASV305	0.444444	NA	Pathotroph-Saprotroph-Symbiotroph	PuliSpring.Soil
ASV384	0	NA	Saprotroph	PuliSpring.Soil
ASV1088	0	0.447214	unidentified	PuliSpring.Soil
ASV1447	0	NA	unidentified	PuliSpring.Soil
ASV443	0	1.56525	unidentified	PuliSpring.Soil
ASV6	0	NA	Saprotroph-Symbiotroph	PuliSpring.Soil
ASV48	0	NA	Symbiotroph	PuliSpring.Soil
ASV54	0.5	-0.57735	unidentified	PuliSpring.Soil
ASV905	0	NA	Saprotroph	PuliSpring.Soil
ASV987	0	NA	Pathotroph-Symbiotroph	PuliSpring.Soil
ASV1942	0	-0.67082	Saprotroph	PuliSpring.Soil
ASV1	0.18	-0.737079	unidentified	PuliSpring.Twig
ASV17	0.380952	1.3487	Pathotroph	PuliSpring.Twig
ASV2	0.54	-0.478714	unidentified	PuliSpring.Twig
ASV105	0.475309	-0.130558	unidentified	PuliSpring.Twig
ASV151	0.539683	0.565752	unidentified	PuliSpring.Twig
ASV187	0.260355	1.26206	unidentified	PuliSpring.Twig
ASV1170	0.132653	1.95837	Pathotroph-Saprotroph	PuliSpring.Twig
ASV12	0	0.217597	unidentified	PuliSpring.Twig
ASV147	0.345679	-1.33302	Pathotroph	PuliSpring.Twig
ASV1552	0.40625	0.156825	unidentified	PuliSpring.Twig
ASV22	0	-2.22692	Pathotroph-Saprotroph-Symbiotroph	PuliSpring.Twig
ASV24	0	1.54066	unidentified	PuliSpring.Twig
ASV134	0	0.641941	unidentified	PuliSpring.Twig
ASV1433	0.444444	-0.256776	Symbiotroph	PuliSpring.Twig
ASV43	0.549383	-0.141143	Pathotroph	PuliSpring.Twig
ASV170	0.512346	-0.141143	Symbiotroph	PuliSpring.Twig
ASV228	0.42	0.752762	unidentified	PuliSpring.Twig
ASV233	0.188366	1.64667	Pathotroph-Saprotroph	PuliSpring.Twig
ASV262	0.408163	-0.27735	Pathotroph-Saprotroph	PuliSpring.Twig
ASV417	0.493827	-1.63098	unidentified	PuliSpring.Twig
ASV1108	0.408163	-0.439111	unidentified	PuliSpring.Twig
ASV369	0.5	-0.256776	unidentified	PuliSpring.Twig
ASV54	0.132653	0.454794	unidentified	PuliSpring.Twig
ASV364	0.142012	0.156825	unidentified	PuliSpring.Twig
ASV481	1.11022e-16	0.752762	Pathotroph	PuliSpring.Twig
ASV490	0.445	0.752762	unidentified	PuliSpring.Twig
ASV3357	1.11022e-16	0.752762	unidentified	PuliSpring.Twig
ASV59	0	-1.52318	Pathotroph-Saprotroph	PuliSpring.Twig
ASV1254	0	-1.52318	Pathotroph-Saprotroph	PuliSpring.Twig
ASV451	0.46875	0.624038	unidentified	PuliSpring.Twig
ASV568	0.402778	-0.737079	unidentified	PuliSpring.Twig
ASV2827	0.32	1.52543	unidentified	PuliSpring.Twig
ASV541	0.142012	0.156825	unidentified	PuliSpring.Twig
ASV599	0.408163	0.913908	unidentified	PuliSpring.Twig
ASV87	0.485	0.454794	Pathotroph-Saprotroph	PuliSpring.Twig
ASV143	0	-1.17874	Pathotroph-Symbiotroph	PuliSpring.Twig
ASV1062	0.5	-1.17874	Symbiotroph	PuliSpring.Twig
ASV1655	0	-0.27735	unidentified	PuliSpring.Twig
ASV267	0.444444	0.217597	Pathotroph	PuliSpring.Twig
ASV1767	0.44898	-0.826869	unidentified	PuliSpring.Twig
ASV381	0.561983	-0.478714	unidentified	PuliSpring.Twig
ASV1131	0	-0.27735	unidentified	PuliSpring.Twig
ASV1100	0	-1.17874	Pathotroph-Saprotroph	PuliSpring.Twig
ASV1816	0	1.52543	unidentified	PuliSpring.Twig
ASV482	0	-0.826869	unidentified	PuliSpring.Twig
ASV801	0	-0.478714	unidentified	PuliSpring.Twig
ASV1098	0	-0.27735	Saprotroph	PuliSpring.Twig
ASV66	0.625	-0.27735	Pathotroph-Saprotroph-Symbiotroph	PuliSpring.Twig
ASV976	0.21875	-0.130558	Saprotroph	PuliSpring.Twig
ASV857	0.391111	1.26206	unidentified	PuliSpring.Twig
ASV44	0	0.641941	Pathotroph-Saprotroph-Symbiotroph	PuliSpring.Twig
ASV2967	0	-1.15549	unidentified	PuliSpring.Twig
ASV466	0	1.52543	unidentified	PuliSpring.Twig
ASV662	0	-1.15549	Pathotroph-Saprotroph	PuliSpring.Twig
ASV741	0.444444	-0.27735	unidentified	PuliSpring.Twig
